# Supplementary material for: Loss of Atoh1 from neurons regulating hypoxic and hypercapnic chemoresponses causes neonatal respiratory failure in mice
Source: eLife. 2018 Jul 4;7:e38455. doi: 10.7554/eLife.38455 (PMC6067883; doi:10.7554/eLife.38455)
Supplement: Figure 2—source data 1. [file elife-38455-fig2-data1.xlsx]

## Sheet: En1-CKO RA measurements
TraceID	MouseID	ExperimentID	GroupID	TI	TE	TV	RF	IBI_I	Sigh_PH	Sigh_Apnea_PH	Spon_Apnea_PH	MV	nBreath
1079	ATOH1492	Regular	Control	0.0703615	0.13691	0.220272	317.149	0.251517	60.7124	0	50.5936	69.8591	2119
1080	ATOH1493	Regular	Control	0.0693367	0.149603	0.194779	302.413	0.264497	100.117	0	85.8144	58.9039	1571
1074	ATOH1498	Regular	Control	0.0678679	0.158097	0.214213	294.744	0.258209	32.2377	4.02971	56.416	63.1379	4104
1076	ATOH1500	Regular	Control	0.0670872	0.161063	0.179523	294.446	0.267293	53.973	0	62.9685	52.8599	1788
1078	ATOH1502	Regular	Control	0.0710326	0.148793	0.20346	305.851	0.298007	148.574	0	29.7147	62.2286	858
6	ATOH348	Regular	Control	0.066404	0.146309	0.203078	305.957	0.217018	54.2986	0	34.5537	62.133	3743
7	ATOH350	Regular	Control	0.076851	0.160057	0.21444	281.243	0.193774	37.3825	0	32.7097	60.3098	3570
3	ATOH351	Regular	Control	0.0670717	0.141175	0.233747	302.993	0.170688	11.6408	11.6408	11.6408	70.8235	1506
2	ATOH352	Regular	Control	0.0812027	0.175417	0.25696	262.083	0.243269	41.1167	6.85278	20.5583	67.345	2531
4	ATOH353	Regular	Control	0.0575985	0.170414	0.258545	311.994	0.349168	75.7346	0	136.322	80.6645	1295
9	ATOH380	Regular	Control	0.0630016	0.150093	0.20413	308.975	0.249415	35.0423	0	0	63.0712	1228
11	ATOH383	Regular	Control	0.0574989	0.128781	0.215618	348.189	0.220248	63.602	0	0	75.0759	930
10	ATOH384	Regular	Control	0.0665848	0.15492	0.182656	296.349	0.233237	21.9366	0	43.8733	54.1301	1621
32	ATOH407	Regular	Control	0.0749441	0.144498	0.245567	293.193	0.174166	61.0925	8.72751	34.91	71.9985	4237
34	ATOH409	Regular	Control	0.0771366	0.151775	0.24489	284.78	0.196697	33.8278	4.83254	28.9952	69.7396	3359
36	ATOH411	Regular	Control	0.0834895	0.170238	0.217795	261.6	0.1713	45.8799	18.352	42.8212	56.975	4729
38	ATOH412	Regular	Control	0.0654242	0.127931	0.2035	323.341	0.14741	46.5998	18.6399	4.65998	65.8001	4422
37	ATOH414	Regular	Control	0.0779446	0.154761	0.235391	276.439	0.156183	33.3703	14.3016	14.3016	65.0712	3499
39	ATOH416	Regular	Control	0.0665798	0.128078	0.216388	326.568	0.172638	67.0641	11.1773	33.532	70.6655	1911
48	ATOH462	Regular	Control	0.0626006	0.1374	0.26176	333.911	0.289031	97.5068	0	24.3767	87.4047	1918
51	ATOH465	Regular	Control	0.0765514	0.185409	0.28883	249.053	0.215523	26.5995	6.64987	46.5491	71.9341	2093
52	ATOH466	Regular	Control	0.0759646	0.144656	0.203328	283.079	0.109776	38.0271	0	8.45047	57.5579	4013
74	ATOH487	Regular	Control	0.0681475	0.122985	0.225827	329.83	0.153961	71.6736	0	0	74.4844	1736
76	ATOH489	Regular	Control	0.0561521	0.118458	0.210843	367.385	0.215219	45.7619	0	0	77.4604	973
77	ATOH490	Regular	Control	0.0745282	0.125307	0.215119	308.639	0.0876185	23.4234	0	4.68468	66.3942	4002
78	ATOH491	Regular	Control	0.0648689	0.134232	0.19954	319.465	0.177363	0	0	0	63.7463	976
80	ATOH493	Regular	Control	0.0705614	0.141896	0.203102	300.973	0.145904	34.3882	4.9126	0	61.1282	3858
93	ATOH510	Regular	Control	0.0637447	0.14862	0.1877	309.369	0.239492	50.3198	0	30.1919	58.0685	1974
94	ATOH511	Regular	Control	0.057111	0.138799	0.186242	333.014	0.228	30.1006	0	0	62.0211	1658
343	ATOH643	Regular	Control	0.0660985	0.127196	0.224675	327.066	0.173798	50.1745	0	15.0523	73.4837	3858
342	ATOH646	Regular	Control	0.0803662	0.190646	0.144433	267.309	0.208575	29.9987	5.99973	173.992	38.6081	4429
325	ATOH647	Regular	Control	0.0623241	0.145202	0.189415	321.788	0.271307	107.874	0	68.6473	60.9513	2172
327	ATOH648	Regular	Control	0.0745114	0.138607	0.175353	296.853	0.126723	39.5622	0	23.0779	52.0539	5229
326	ATOH649	Regular	Control	0.0586381	0.108765	0.201551	373.957	0.15368	25.275	0	0	75.3714	3551
329	ATOH653	Regular	Control	0.0636677	0.124334	0.220755	344.448	0.22985	77.3538	0	11.0505	76.0386	2564
328	ATOH656	Regular	Control	0.0844387	0.151929	0.178253	271.386	0.167192	47.6301	18.3193	40.3024	48.3755	4171
341	ATOH657	Regular	Control	0.077069	0.184811	0.183273	246.517	0.16662	33.0018	18.001	39.0021	45.18	4582
604	ATOH3	Caffeine	Control	0.0789571	0.174265	0.204034	261.175	0.199514	46.2416	4.62416	41.6174	53.2886	3289
605	ATOH4	Caffeine	Control	0.0897279	0.201977	0.181512	228.012	0.183193	29.1851	0	18.2407	41.3868	3536
608	ATOH7	Caffeine	Control	0.089443	0.172535	0.202877	247.72	0.170935	33.1184	6.62367	9.93551	50.2566	4381
609	ATOH8	Caffeine	Control	0.086539	0.188498	0.202824	242.646	0.170298	24.7765	3.5395	42.474	49.2146	3829
515	ATOH833	Caffeine	Control	0.0644144	0.154974	0.18094	311.607	0.263745	24.9707	12.4853	131.096	56.3821	2302
516	ATOH834	Caffeine	Control	0.0814948	0.177462	0.152294	261.822	0.18085	26.3463	13.1732	365.555	39.8741	3282
517	ATOH835	Caffeine	Control	0.0679713	0.137393	0.184745	314.39	0.188084	18.3381	3.66762	22.0057	58.0819	2228
518	ATOH836	Caffeine	Control	0.0736324	0.147268	0.161223	290.155	0.165705	14.9995	5.99979	44.9984	46.7795	3411
519	ATOH837	Caffeine	Control	0.0804996	0.161294	0.174742	269.429	0.177371	36.2034	0	62.5331	47.0807	3799
520	ATOH838	Caffeine	Control	0.0697566	0.126148	0.182645	325.175	0.160615	42.3684	9.41521	28.2456	59.3916	4322
521	ATOH849	Caffeine	Control	0.0720982	0.151188	0.160525	285.2	0.169208	28.1514	0	9.3838	45.7818	3565
522	ATOH850	Caffeine	Control	0.0749609	0.175213	0.150714	293.218	0.204619	36.6806	3.05672	137.552	44.192	4758
523	ATOH851	Caffeine	Control	0.0682178	0.152406	0.142347	293.178	0.191423	33.5745	4.79635	76.7417	41.733	3416
524	ATOH852	Caffeine	Control	0.0805733	0.180408	0.143141	254.602	0.178074	18.8327	3.76653	90.3968	36.444	3764
525	ATOH853	Caffeine	Control	0.0733758	0.138852	0.135522	298.388	0.161147	20.8456	0	6.94855	40.4383	2794
526	ATOH854	Caffeine	Control	0.0721452	0.143873	0.160449	303.685	0.180803	38.517	4.27967	77.0341	48.7258	3953
527	ATOH855	Caffeine	Control	0.0713786	0.129867	0.153316	313.693	0.141939	47.3556	0	11.8389	48.0942	3341
528	ATOH856	Caffeine	Control	0.0745689	0.144362	0.127241	289.533	0.170792	39.2842	0	26.1894	36.8406	3804
531	ATOH859	Caffeine	Control	0.0792898	0.170861	0.166272	264.279	0.184658	38.6076	12.8692	86.867	43.9421	4596
532	ATOH860	Caffeine	Control	0.076334	0.158196	0.159483	275.575	0.139877	36.7903	15.7673	36.7903	43.9494	2994
533	ATOH861	Caffeine	Control	0.0789602	0.189358	0.199203	261.603	0.267584	44.3497	19.711	118.266	52.1122	3139
534	ATOH862	Caffeine	Control	0.0865765	0.180912	0.197783	241.476	0.136656	31.2762	15.6381	50.8238	47.7599	3466
535	ATOH863	Caffeine	Control	0.069641	0.158067	0.217001	289.448	0.261158	44.006	0	38.5053	62.8107	3365
547	ATOH868	Caffeine	Control	0.0665375	0.16552	0.228391	288.161	0.265333	26.3031	0	0	65.8132	1682
548	ATOH869	Caffeine	Control	0.0719408	0.158118	0.224218	287.478	0.228568	42.0031	7.00051	49.0036	64.4576	2836
549	ATOH870	Caffeine	Control	0.0710899	0.144439	0.209319	303.085	0.217802	77.6501	0	0	63.4415	3316
1075	ATOH1499	Regular	CKO	0.0679683	0.140113	0.191452	313.023	0.24804	130.408	9.54204	31.8068	59.9287	4989
1077	ATOH1501	Regular	CKO	0.0630403	0.112934	0.203092	361.63	0.207062	119	3.30556	19.8334	73.4443	6104
5	ATOH347	Regular	CKO	0.0587658	0.121042	0.234073	360.954	0.253294	173.495	9.13131	13.697	84.4893	6320
14	ATOH378	Regular	CKO	0.0805292	0.165948	0.17785	281.201	0.288722	65.4603	13.6376	147.286	50.0115	5355
12	ATOH379	Regular	CKO	0.0701806	0.204833	0.171559	273.433	0.318917	97.5142	18.5741	292.542	46.9099	2957
13	ATOH385	Regular	CKO	0.0734485	0.162608	0.163473	293.087	0.302209	95.4524	16.3633	231.813	47.9118	5592
33	ATOH408	Regular	CKO	0.0590008	0.129764	0.178684	352.419	0.299209	229.093	19.0911	47.7278	62.9717	4976
35	ATOH410	Regular	CKO	0.0883916	0.304252	0.199966	220.906	0.505263	116.023	9.15971	354.176	44.1738	3059
50	ATOH464	Regular	CKO	0.0656359	0.119324	0.256136	341.384	0.176265	108.6	6.03331	27.1499	87.441	6488
75	ATOH488	Regular	CKO	0.0646217	0.0974568	0.247521	378.214	0.0884845	50.3826	0	3.14891	93.6158	7158
92	ATOH509	Regular	CKO	0.071048	0.161955	0.164036	289.769	0.296673	83.986	11.998	218.964	47.5327	5151
331	ATOH636	Regular	CKO	0.0584876	0.113661	0.224914	369.824	0.185929	240.032	10.6681	48.0064	83.1787	5521
339	ATOH637	Regular	CKO	0.0612356	0.164795	0.191884	292.015	0.248282	108	18.0001	114	56.0331	5309
322	ATOH639	Regular	CKO	0.062057	0.114217	0.194811	360.435	0.174305	198.017	21.0018	33.0028	70.2168	6807
324	ATOH640	Regular	CKO	0.0605934	0.120238	0.204719	349.288	0.183316	123	3.00001	18	71.5057	6636
340	ATOH642	Regular	CKO	0.0648012	0.15482	0.168054	312.093	0.328087	159.057	33.0118	177.063	52.4485	5462
602	ATOH1	Caffeine	CKO	0.0573451	0.115364	0.171552	368.633	0.190367	140.522	0	13.7095	63.2396	6743
603	ATOH2	Caffeine	CKO	0.0564537	0.114975	0.214231	373.293	0.207679	145.534	0	0	79.9712	4439
606	ATOH5	Caffeine	CKO	0.0598067	0.150564	0.147774	316.519	0.28632	166.708	9.52618	33.3416	46.7731	5493
607	ATOH6	Caffeine	CKO	0.052921	0.118554	0.145204	380.544	0.259141	133.794	0	50.1728	55.2566	3850
529	ATOH857	Caffeine	CKO	0.056867	0.128291	0.155476	346.124	0.223043	170.861	0	9.85734	53.814	6265
530	ATOH858	Caffeine	CKO	0.0612043	0.139139	0.138997	333.739	0.297023	244	19.0625	64.8124	46.3889	5326
543	ATOH864	Caffeine	CKO	0.0709753	0.121291	0.189763	328.879	0.142482	59.7904	0	4.98253	62.4089	4901
544	ATOH865	Caffeine	CKO	0.0609855	0.126976	0.169984	346.482	0.23657	161.831	4.49531	26.9719	58.8964	5459
545	ATOH866	Caffeine	CKO	0.0579917	0.121902	0.161434	364.26	0.250545	225.708	18.3006	24.4008	58.804	4817
546	ATOH867	Caffeine	CKO	0.0607871	0.122094	0.169996	352.829	0.203481	194.062	0	16.6339	59.9795	4983
			p-values:	TI	TE	TV	RF	irregularity	Sigh_Apnea_PH	Spont_Apnea_PH	Sigh_PH	MV
		2-way ANOVA	Group effect	0.0001	0.0132	0.0718	0.0001	0.0021	0.0149	0.19	0.0001	0.0966
			Genotype effect	0.81	0.47	0.0001	0.74	0.14	0.067	0.07	0.1	0.0001
			Interaction effect	0.0002	0.0044	0.8128	0.0005	0.66	0.0065	0.0005	0.21	0.08
			Control vs. CKO	0.6809	0.989	0.3598	0.2671	0.0256	0.0004	0.001	0.0103	0.9999
			Control vs. Contol + Caffeine	0.0051	0.1727	0.0001	0.0146	0.7774	0.8195	0.3553	0.9863	0.0001
			Control vs. CKO + Caffeine	0.0019	0.1392	0.0001	0.0004	0.6593	0.9746	0.9857	0.0001	0.4183
			CKO vs. Control + Caffeine	0.0015	0.5239	0.0869	0.0004	0.0044	0.0085	0.0903	0.0373	0.0003
			CKO vs. CKO + Caffeine	0.0717	0.1442	0.0297	0.0954	0.6791	0.0357	0.0095	0.3244	0.5456
			CKO + Caffeine vs. Control + Caffeine	0.0001	0.004	0.7399	0.0001	0.3016	0.9973	0.4617	0.0004	0.1347
			p<.05
			p<.01
			p<.001
			p<.0001
