# Supplementary material for: Loss of Atoh1 from neurons regulating hypoxic and hypercapnic chemoresponses causes neonatal respiratory failure in mice
Source: eLife. 2018 Jul 4;7:e38455. doi: 10.7554/eLife.38455 (PMC6067883; doi:10.7554/eLife.38455)
Supplement: Figure 3—source data 1. [file elife-38455-fig3-data1.xlsx]

## Sheet: En1-CKO Hypoxia_Tv
Genotype	1	2	3	4	5	6	7	8	9	10	11	12	13	14	15	16	17	18	19	20	21	22	23	24	25	26	27	28	29	30	31	32	33	34	35	36	37	38	39	40	41	42	43	44
Control	NaN	0.983489	NaN	NaN	NaN	NaN	0.9768	0.884652	0.971206	1.06279	NaN	NaN	NaN	NaN	1.01017	0.93037	0.982203	NaN	NaN	1.19833	1.3522	1.09862	0.924789	0.894182	0.827827	0.783796	0.82368	0.822578	0.843638	0.880107	0.826768	0.926757	0.979592	0.993045	0.99125	1.03387	0.882782	0.751404	0.922807	0.900493	0.939484	0.942252	1.00312	1.01009
Control	NaN	NaN	0.993789	1.04776	1.06835	NaN	NaN	NaN	NaN	1.04207	0.982573	1.02622	1.04739	NaN	NaN	NaN	NaN	1.01308	0.913449	0.865322	1.34214	1.14261	1.1874	1.09403	0.994563	0.984473	0.966786	0.964044	1.06377	1.00606	0.984673	1.0421	1.23587	1.10082	1.01009	0.965591	0.982005	1.00351	1.10034	1.11928	NaN	NaN	NaN	NaN
Control	NaN	1.08337	1.12048	NaN	0.987684	NaN	NaN	NaN	NaN	NaN	1.03956	NaN	1.06628	0.94748	1.03498	0.972579	1.00696	0.88163	0.858998	NaN	NaN	NaN	1.06012	1.07686	1.00736	0.981042	0.925674	1.08393	0.964263	1.09162	0.939101	0.970102	0.870678	0.85712	1.01031	0.944548	0.922488	0.898541	0.951078	1.21561	0.928705	0.89025	0.863707	1.00091
Control	1.00748	0.993698	0.933744	0.972176	NaN	NaN	NaN	NaN	NaN	NaN	NaN	NaN	1.12374	NaN	NaN	0.940735	1.02842	NaN	NaN	NaN	NaN	1.19117	NaN	1.01133	0.90071	0.955731	0.940884	0.951864	0.852808	0.950814	1.04309	1.01545	0.914457	0.877433	0.993077	0.981857	1.0509	NaN	1.12004	NaN	1.05437	0.995679	NaN	NaN
Control	1.06633	1.01379	1.16604	1.10494	1.01641	0.985127	0.93014	1.12399	NaN	NaN	NaN	0.995555	0.827153	1.03417	1.02818	1.00549	0.971214	0.910483	0.88651	0.934473	1.34643	1.17001	1.06003	1.0337	0.962276	0.974026	0.964151	1.01124	1.00521	0.971868	0.886574	0.98343	0.982343	0.900265	0.975031	0.884912	0.740391	0.859119	0.979437	0.920033	0.949445	0.938418	1.03508	1.05825
Control	NaN	NaN	NaN	0.857531	1.01448	NaN	1.15684	1.00553	0.997665	1.0279	NaN	NaN	NaN	0.60315	1.08402	1.09642	1.06191	1.09455	NaN	NaN	1.38586	1.2064	1.19116	1.09928	1.05141	0.99584	1.04618	0.994667	0.979372	1.05384	1.0853	1.06707	1.01412	0.94529	0.945102	0.883956	0.814386	0.864049	1.09487	0.974362	0.935455	1.1177	1.08312	1.1063
Control	NaN	0.866021	0.96941	0.91068	1.2208	1.18472	1.0004	1.02325	0.934956	0.976436	0.942226	0.9711	NaN	NaN	NaN	NaN	NaN	NaN	NaN	NaN	NaN	NaN	1.18337	1.13021	1.11548	1.04188	1.0622	1.01654	0.986596	1.07398	1.02021	0.9999	0.905874	0.928472	0.882439	0.79503	0.904659	0.857951	0.84286	0.930357	0.950686	0.942302	0.868413	0.897871
Control	NaN	NaN	NaN	1.05863	1.10946	0.971269	0.978075	1.13665	0.979765	NaN	NaN	0.847783	NaN	NaN	NaN	0.918368	NaN	NaN	NaN	NaN	NaN	NaN	0.912943	0.856337	0.796667	0.823004	0.747619	0.799784	0.726116	0.82662	0.799923	0.940975	0.840998	0.772997	0.762064	0.78022	0.725638	0.768111	0.726235	0.779928	0.717079	0.675418	0.792524	0.788431
Control	NaN	NaN	NaN	NaN	NaN	1.00886	1.05105	0.806599	NaN	1.07115	1.04978	0.993321	1.03954	0.946801	1.0132	0.966701	0.845719	1.20727	NaN	NaN	NaN	1.15905	0.988442	1.12603	1.11679	1.13719	1.12186	1.04151	1.08352	1.077	1.14795	1.14709	1.18933	1.13318	0.960892	0.850151	0.834522	0.832341	0.914791	0.993172	0.930081	0.92441	0.87215	0.870372
Control	NaN	NaN	1.08833	NaN	1.14569	1.01699	0.95447	0.830689	0.992073	0.871131	0.957628	0.922421	1.00863	1.02047	0.998633	0.952491	0.835244	0.94521	1.18987	1.27003	0.98652	NaN	1.22512	1.173	1.07003	1.08749	1.14197	1.09349	1.0375	1.11755	1.02767	0.981201	0.868419	0.885421	0.881905	0.854714	0.968909	0.882884	0.926661	0.943458	0.806711	0.954452	1.02717	1.03604
Control	NaN	NaN	NaN	NaN	NaN	0.95942	0.939034	0.94874	0.90158	0.896726	1.00288	NaN	NaN	NaN	NaN	0.836297	1.13364	NaN	1.06907	1.3126	NaN	NaN	1.18224	1.00242	0.871398	0.912437	1.09874	NaN	NaN	NaN	NaN	1.16998	0.99134	0.936869	1.1189	NaN	1.16044	1.08611	NaN	NaN	NaN	1.05044	1.04763	1.11823
Control	1.00566	NaN	1.09063	1.00392	NaN	NaN	NaN	NaN	NaN	NaN	0.93153	NaN	1.04315	1.03195	0.844978	NaN	NaN	NaN	NaN	1.04818	NaN	NaN	0.96124	0.816153	1.03315	NaN	0.81561	NaN	1.15355	NaN	1.1426	NaN	NaN	1.18626	1.10204	0.968862	0.902711	0.970383	0.930073	0.860205	1.0728	NaN	NaN	1.02179
Control	0.824856	0.909104	1.11237	0.92787	1.06571	0.961147	0.949034	0.936172	0.97777	0.923957	1.07422	1.01034	1.16409	NaN	NaN	NaN	1.16336	NaN	NaN	NaN	NaN	NaN	NaN	1.04974	1.08235	1.14332	1.18889	NaN	NaN	1.2051	NaN	NaN	NaN	NaN	NaN	1.23247	0.984482	0.810068	0.847477	0.850336	0.809217	0.852024	0.874633	0.91296
Control	NaN	NaN	NaN	NaN	NaN	NaN	NaN	NaN	NaN	NaN	NaN	0.986525	0.982909	NaN	NaN	NaN	1.05798	0.957192	1.0154	NaN	NaN	1.29297	1.16638	1.06402	0.917657	0.883882	0.973193	0.88812	0.974704	1.11692	0.95498	1.04844	1.11779	1.05893	1.11263	0.952561	0.897894	0.976556	0.903735	1.0613	1.03431	0.985827	1.11788	0.944584
Control	0.991021	0.97939	1.03039	0.938017	1.06919	1.19913	1.06257	0.901214	0.911571	0.868736	0.809717	0.745564	1.24521	1.07733	0.924304	0.992926	0.923769	1.20599	1.07809	1.04587	NaN	NaN	NaN	1.27484	1.16022	1.04727	1.10846	0.94649	0.994029	1.06294	0.897224	0.943027	0.988381	0.886566	1.02749	0.974465	0.896524	0.981421	0.987753	0.940461	0.878045	0.951029	0.827342	0.755226
Control	NaN	NaN	1.02095	0.998675	NaN	NaN	NaN	NaN	NaN	0.844987	1.0809	1.05267	NaN	0.921537	0.965665	0.992955	1.1349	0.964145	1.04039	0.982238	0.978567	NaN	0.937656	0.968502	0.906736	0.908247	0.928321	0.862038	0.895638	0.938433	0.894524	0.907915	0.929451	0.927723	0.979456	0.991015	1.03293	1.0711	NaN	NaN	NaN	NaN	NaN	NaN
Control	NaN	NaN	NaN	NaN	0.97186	0.895385	NaN	NaN	NaN	NaN	1.10207	1.05495	NaN	NaN	NaN	1.01857	0.983087	0.985427	0.956193	1.03246	1.31534	NaN	1.08754	0.997017	0.953805	0.907366	0.877048	0.869814	0.925495	0.987173	0.963917	0.91608	0.90458	0.924013	0.878985	1.02327	1.08239	1.16159	NaN	NaN	NaN	NaN	NaN	NaN
Control	NaN	1.08107	0.910258	NaN	NaN	NaN	NaN	NaN	NaN	NaN	NaN	NaN	NaN	NaN	NaN	NaN	NaN	NaN	NaN	1.00867	NaN	NaN	NaN	0.970871	0.954821	0.887414	0.919563	0.878672	0.890233	0.947452	0.91519	0.910297	0.894469	0.890588	0.875586	0.980233	0.9405	0.881035	NaN	NaN	NaN	NaN	NaN	NaN
Control	1.03331	1.06208	0.901882	0.977639	0.903299	0.896883	1.11035	1.11095	1.12327	1.08196	1.03508	1.04772	1.00319	1.05585	0.885311	0.920303	0.974034	0.879615	1.07255	0.924726	1.23779	1.02424	0.878966	0.879578	0.788026	0.8635	0.931366	0.952869	0.994341	0.969742	0.717745	0.719313	0.757305	0.767988	0.829686	0.78536	0.825334	0.855941	0.783189	0.976409	0.937208	1.00271	0.891283	0.942139
Control	0.94845	0.880003	1.07751	1.07819	0.97539	0.948124	0.971343	1.0519	NaN	NaN	1.06407	NaN	NaN	0.910765	1.07413	1.04417	0.957897	0.981145	1.10984	0.927066	0.914785	0.852749	0.821554	0.873713	0.855407	0.886645	0.807129	0.792858	0.784211	0.857766	0.74312	0.818943	0.852957	0.790577	0.75858	0.751535	0.787371	0.828332	0.766235	0.743093	0.777969	0.768863	0.729214	0.802291
Control	NaN	NaN	NaN	NaN	0.96361	1.07021	1.17411	0.950831	0.864157	0.923022	0.970547	1.12179	1.12515	0.961297	1.03206	0.951267	0.880218	0.968695	0.984566	1.05847	0.985724	0.912574	0.985503	0.838297	0.801785	0.841167	0.846649	0.855845	0.874084	0.833542	0.989162	0.766507	0.784307	0.827817	0.811382	0.855799	0.736619	0.99478	0.812334	0.916175	0.916994	0.804916	0.842345	0.964215
Control	0.763427	1.07113	1.00758	0.973411	0.942497	0.916961	0.938146	0.889532	1.22146	1.2554	1.08672	1.09147	1.19979	0.967164	1.15646	1.06218	0.915173	0.817742	0.897642	0.826115	0.855766	0.922977	0.891001	1.00023	0.885792	1.14389	0.888588	1.0899	0.907304	0.771107	0.739686	0.750391	0.631893	0.64176	0.911067	0.815993	0.880827	0.810333	0.906302	0.766745	0.953035	1.02665	0.893022	0.900108
Control	1.06579	NaN	NaN	NaN	NaN	NaN	NaN	NaN	NaN	NaN	NaN	1.08482	1.05211	1.01658	0.950521	0.916392	1.09174	0.952748	0.992768	0.87654	1.13001	1.08173	0.977656	0.955332	0.865937	0.869097	0.879558	0.967176	0.994944	0.892794	0.862527	0.813948	0.753126	0.822728	0.810948	0.83793	0.925493	0.894736	0.897709	0.924833	0.926114	0.956555	0.8972	0.780939
Control	0.9338	0.838704	1.0056	0.997768	0.969163	0.847445	1.08932	1.11128	1.04977	1.19981	1.12968	1.03984	0.966352	0.974394	0.920543	1.00741	1.00424	0.944656	0.896735	1.07349	1.00862	1.05476	1.14565	1.16954	1.08105	0.995363	1.00141	1.03978	0.929864	1.12216	0.869763	0.950358	0.935814	0.944395	0.917127	1.04735	0.934288	0.91584	1.02069	0.919957	0.976321	0.994868	1.04403	0.981135
Control	0.97783	1.08628	1.10505	0.988272	0.896693	0.790999	1.01982	0.998125	0.958412	1.03982	0.947473	1.01692	1.08377	1.02815	1.00848	0.745665	1.09788	1.11365	1.06933	1.02738	1.16751	1.27568	1.28323	1.33285	1.21627	1.09057	1.13641	1.20148	1.25576	1.10336	0.947021	0.911497	1.00169	0.995418	1.02381	0.981156	1.19507	1.02041	1.0368	1.02444	1.00299	1.0289	1.07909	1.03806
Control	1.05798	0.914119	1.1283	1.06757	NaN	NaN	NaN	NaN	NaN	1.03644	1.01628	1.01595	1.03177	1.09292	0.916363	0.870969	0.907131	1.0081	0.937991	0.998129	0.875814	0.967558	0.84949	0.855795	0.967388	0.968394	0.999061	0.933529	0.887712	0.768383	0.890432	0.770815	0.747336	0.665381	0.593682	0.938419	0.860736	0.820867	0.855199	0.736046	0.929263	0.89038	0.834952	0.925062
Control	0.907922	0.938087	1.12616	1.04257	0.972253	1.04914	NaN	NaN	NaN	NaN	NaN	0.986169	0.908948	0.976071	1.01798	0.980075	0.990393	1.15137	1.01269	0.940174	0.895834	1.19952	1.20089	1.06303	1.01477	0.98367	0.927248	0.929883	0.937424	0.98978	0.704565	0.879746	0.867537	0.918769	0.869579	0.854307	0.83082	1.03108	1.06539	0.934937	1.00145	1.02951	1.08545	0.983892
Control	1.03355	1.03854	0.994919	1.01029	1.00369	0.996823	0.925393	0.908505	1.03941	NaN	1.08895	1.02353	1.06941	0.839531	1.10006	1.06337	0.830085	NaN	NaN	1.03394	1.07763	1.12659	1.15595	0.99586	1.0234	0.899684	0.840439	0.83537	0.930479	0.962381	0.780656	0.757608	0.799534	0.766823	0.857318	0.854024	0.753978	0.785272	0.776337	0.801871	0.865997	1.02841	1.0073	0.825084
Control	NaN	NaN	NaN	1.05728	1.10435	0.948528	0.943488	0.912981	0.992813	1.02851	1.01952	0.992523	NaN	NaN	NaN	NaN	NaN	NaN	NaN	NaN	NaN	NaN	1.10802	1.07497	1.03025	0.975601	0.987771	0.949424	0.951434	1.03399	1.01936	1.03646	0.951237	0.956621	1.02402	0.903691	0.811805	0.852334	0.804258	0.844561	0.841916	0.759971	0.79509	0.723171
Control	NaN	NaN	NaN	NaN	NaN	NaN	NaN	NaN	NaN	NaN	NaN	NaN	NaN	0.904315	0.940456	1.01581	1.00317	1.20831	1.07764	0.850292	NaN	0.955302	0.885332	NaN	NaN	NaN	1.06327	0.920589	0.922863	0.91255	0.97812	0.953303	0.825639	0.866973	0.940489	0.920834	0.886183	0.831165	0.860741	0.917871	0.86017	0.869291	0.84625	0.848563
Control	0.936264	1.2446	1.0855	NaN	NaN	NaN	NaN	0.870638	0.929063	0.801509	1.06405	1.01195	0.995441	0.983265	0.974829	NaN	NaN	NaN	1.07562	1.02727	NaN	NaN	0.977013	0.916361	0.949966	NaN	1.05178	0.882204	0.958205	1.03413	1.08792	1.03314	0.967565	1.02125	1.03213	0.985397	NaN	NaN	NaN	NaN	NaN	NaN	1.05765	0.864975
Control	NaN	NaN	NaN	NaN	NaN	0.939232	0.96634	1.26308	1.029	1.01518	0.961974	NaN	NaN	NaN	NaN	NaN	0.852949	0.93451	1.03774	NaN	NaN	NaN	NaN	NaN	0.946765	1.00562	0.974242	0.824236	1.05628	1.02858	0.962278	1.01031	0.991032	0.888663	NaN	0.962298	0.943681	0.992958	0.790892	1.09236	0.979258	1.00016	1.10033	0.99579
CKO	1.07795	1.32431	1.03677	0.924539	NaN	1.15456	0.440676	NaN	NaN	NaN	NaN	NaN	NaN	NaN	NaN	NaN	NaN	0.611496	1.42971	NaN	NaN	0.910855	0.912475	0.84583	0.897517	0.81717	0.862355	0.833921	0.767573	0.783979	0.793218	0.815408	0.855611	0.855032	0.876189	0.855071	0.829187	0.810449	0.837096	0.890226	0.949483	0.873144	0.899814	0.876596
CKO	0.983891	0.98381	1.00461	0.947668	0.967533	1.00567	1.02954	1.03321	0.996257	1.02951	1.01237	0.992106	1.01518	0.998416	0.992202	0.996808	0.995353	0.985009	1.02301	1.00786	1.06997	0.876799	0.85257	0.816421	0.861015	0.82501	0.853544	0.862047	0.896951	0.84763	0.810015	0.873634	0.874308	0.937935	0.920272	0.865195	0.900085	0.83901	0.87065	0.928914	0.842369	0.8423	0.870207	0.835783
CKO	0.981731	1.00047	1.00882	1.04475	1.01384	1.00309	0.980996	0.960531	0.977696	1.04223	0.958136	0.993525	1.02378	1.0041	0.995291	0.987118	1.00214	0.96919	1.01566	1.0369	0.967893	0.940708	0.837587	0.83577	0.833432	0.909319	0.968871	0.896127	0.929727	0.918398	0.697878	0.626119	0.66028	0.690048	0.740938	0.75051	0.867623	0.914821	0.911196	0.919696	0.938526	0.945779	0.939271	0.973047
CKO	1.00092	1.01033	1.02479	1.02946	1.04857	1.07478	1.05938	1.0386	1.04289	1.0463	0.996453	1.01345	0.992753	0.97975	1.00001	0.936537	0.922018	0.915314	0.95957	0.908119	1.46538	0.848815	0.875421	0.879738	0.883092	0.903947	0.930426	0.866503	0.886599	0.973496	0.949341	0.900156	0.905297	0.915295	0.893276	0.802108	0.912558	0.894124	0.883468	0.925387	0.928338	0.895465	0.903184	0.879598
CKO	1.19539	0.984079	1.19331	1.15668	1.1531	1.07694	1.03358	0.871016	0.962107	0.924906	0.914519	0.890302	1.10496	0.969161	1.08205	0.83598	0.873826	0.972548	0.962714	0.842838	1.10111	1.04742	0.929344	0.850099	0.810679	1.28637	NaN	1.25433	1.40465	0.694934	0.684982	0.577026	0.40199	0.669469	0.875776	1.53557	1.0502	1.1151	1.13871	1.13492	0.875814	0.999429	1.17991	0.952359
CKO	1.02819	0.991849	0.983842	0.996831	0.929358	0.953152	0.979798	0.965579	1.01831	0.935348	0.983636	1.02488	1.03596	1.04388	1.04419	0.996231	1.05428	0.963401	1.04889	1.02239	1.00038	1.05529	1.05899	1.03337	0.979084	1.00965	0.971772	1.0039	0.997154	1.04802	0.899821	0.957352	0.967809	0.934461	1.01697	0.941382	0.992628	1.02612	NaN	NaN	NaN	NaN	NaN	NaN
CKO	1.02836	1.02902	0.967159	0.987128	0.981861	0.997777	0.995117	0.898188	1.07581	1.00291	1.00665	1.03465	1.04	1.00412	1.02581	1.01125	1.00472	0.979785	0.997671	0.931999	0.995696	0.917633	1.20908	NaN	1.40375	NaN	NaN	1.21025	0.569357	0.883421	1.00394	0.612944	0.535432	0.263277	0.871633	0.896654	1.03258	1.12875	0.804489	0.885885	0.867109	1.20223	0.825712	0.81892
CKO	1.17732	1.20586	0.937121	1.04588	1.0708	1.08188	0.907661	1.08768	0.822288	1.0185	1.05634	1.05645	0.961235	0.875462	0.964905	0.986053	0.951132	0.867782	1.00389	0.921765	1.12406	0.921392	0.963854	1.03586	0.903593	0.902392	0.94885	1.07677	0.911412	1.2512	1.0684	0.898671	0.753092	0.72376	0.811147	0.816933	0.846452	0.857356	0.803172	0.683102	0.924477	0.828154	0.879238	0.84854
CKO	1.0425	0.990111	1.03212	1.03953	1.08264	0.991758	0.992866	0.983759	1.07164	1.04105	0.999807	0.983001	1.01898	0.885722	0.971952	0.961374	1.04705	0.966657	0.986592	0.910887	1.00151	0.969366	1.05787	1.0242	1.09325	0.928607	1.05254	0.905272	1.07867	1.15763	0.797919	0.928395	0.863572	0.896361	0.939388	0.967236	0.952568	0.899893	0.925904	0.905413	0.95654	0.915062	0.942395	0.919948
CKO	0.967855	1.00815	0.984747	1.0241	1.05222	0.97057	1.00246	1.02035	1.06151	0.998051	1.01507	0.993096	0.976219	0.976049	0.96199	0.996017	0.970598	1.06716	0.999108	0.954679	1.28209	1.06493	0.937089	1.01613	1.14141	1.40426	1.27821	1.38043	1.41573	NaN	1.76739	0.903949	0.866244	0.815259	0.772876	0.681369	0.827981	0.834552	0.792129	0.770847	0.666052	0.8331	0.829157	0.867462
CKO	1.09576	1.002	1.01896	1.01792	1.00156	0.946114	1.01216	0.994684	1.02817	1.06268	1.02986	0.928839	0.969622	0.888813	0.990005	1.06216	0.997343	0.948833	0.974083	1.03042	1.47892	1.17244	1.0449	0.980064	0.869543	1.08119	1.09424	1.17354	1.19101	1.06654	0.878568	0.882666	0.951889	1.02906	1.07465	0.963094	0.954178	1.03596	0.957503	1.03938	0.939357	0.916045	0.890894	0.867114
CKO	0.896205	0.926298	0.887307	1.00993	1.01296	1.05839	1.02005	0.966607	0.978527	0.955473	0.935192	1.05121	1.03268	0.988547	1.11717	1.06404	1.03941	1.03562	0.953072	1.07132	0.966461	1.04152	0.978557	0.925283	1.01902	1.30417	1.23875	1.02489	1.37913	1.43938	0.850207	0.864658	0.871207	0.770973	0.869988	0.881013	0.937371	1.25987	0.863815	0.804264	0.975205	1.1336	0.870594	0.958557
CKO	0.991342	0.958293	0.969647	0.978939	1.00295	1.04041	1.02977	1.04943	1.01284	0.987389	0.961669	0.985643	1.02741	1.01399	1.00422	1.04637	1.04186	0.942702	0.946312	1.00882	1.04672	1.02787	0.99247	0.994454	0.995673	0.969104	0.986439	0.958527	0.979837	1.00246	1.00344	0.922234	0.98399	0.961207	0.984792	0.915217	0.904344	1.0118	0.996916	0.97806	0.974141	0.935593	0.946392	0.907195
p-value	0.0539517	0.40612	0.147422	0.498084	0.848521	0.125572	0.278878	0.875717	0.704466	0.88031	0.249223	0.810579	0.272117	0.896453	0.459875	0.350862	0.83538	0.108883	0.685742	0.300019	0.824118	0.0164197	0.0940912	0.0427707	0.93115	0.172096	0.247301	0.0400874	0.188835	0.694787	0.848958	0.00867547	0.0271087	0.0438884	0.36353	0.841734	0.620237	0.110927	0.723415	0.610331	0.52607	0.881746	0.464116	0.256887
p<.0011

## Sheet: En1-CKO Hypoxia_RF
Genotype	1	2	3	4	5	6	7	8	9	10	11	12	13	14	15	16	17	18	19	20	21	22	23	24	25	26	27	28	29	30	31	32	33	34	35	36	37	38	39	40	41	42	43	44
Control	NaN	1.05225	NaN	NaN	NaN	NaN	0.936843	1.0202	1.08631	1.07453	NaN	NaN	NaN	NaN	0.968131	0.9047	1.00225	NaN	NaN	0.954792	1.22699	1.12749	1.03111	0.959962	0.929357	0.93179	0.881937	0.878101	1.00394	0.818822	0.955955	0.990192	0.969622	0.964966	0.888327	0.841252	0.788519	0.985029	0.920924	0.857521	0.910298	0.888108	0.878005	0.916237
Control	NaN	NaN	1.05798	1.0984	1.06597	NaN	NaN	NaN	NaN	1.09169	1.08922	1.09663	1.05084	NaN	NaN	NaN	NaN	0.916196	0.82973	0.703347	1.20286	1.04904	0.962053	0.943278	0.871318	0.83926	0.876297	0.872189	0.829703	0.827092	0.879461	1.09993	1.12974	1.05681	0.947919	0.800043	0.88852	1.038	1.11009	1.06743	NaN	NaN	NaN	NaN
Control	NaN	1.08423	1.12188	NaN	1.05637	NaN	NaN	NaN	NaN	NaN	0.965154	NaN	0.891375	0.811948	0.881944	0.915319	0.847562	1.00456	1.41966	NaN	NaN	NaN	1.27131	1.1709	1.09217	1.03353	0.978437	0.942668	0.922082	0.95861	1.01436	0.968142	0.867379	0.671298	0.872606	0.860414	0.853496	0.8395	0.788372	1.17487	0.879059	0.823315	0.776609	1.03055
Control	0.98507	0.94784	1.03373	0.981498	NaN	NaN	NaN	NaN	NaN	NaN	NaN	NaN	0.799411	NaN	NaN	1.11323	1.13922	NaN	NaN	NaN	NaN	1.23278	NaN	1.006	0.95668	0.924496	0.916022	0.671855	0.743734	1.00838	1.09004	0.98933	0.895005	0.882904	0.976488	0.984242	1.26506	NaN	1.07897	NaN	1.01247	0.961523	NaN	NaN
Control	1.06323	1.09709	1.12324	1.06577	0.998472	0.965107	0.963844	1.0097	NaN	NaN	NaN	0.949545	0.928615	1.12857	1.05506	0.972113	0.934228	0.887591	0.911837	0.945987	1.14187	1.07416	0.983577	0.967065	0.921492	0.918551	0.901373	0.895192	0.867575	0.862991	0.921133	0.983427	0.973956	0.957273	0.942218	0.902054	0.810394	0.880061	0.977376	0.979646	0.986837	0.980327	0.98854	0.973153
Control	NaN	NaN	NaN	1.07111	0.919145	NaN	1.03829	0.989095	0.92027	0.943037	NaN	NaN	NaN	1.23533	1.01135	0.968543	0.929081	0.974751	NaN	NaN	1.11115	1.15316	1.1394	1.06635	1.03554	1.0316	1.02306	0.985004	0.985591	0.964085	1.01439	1.02101	1.00985	0.979613	0.961904	0.898999	0.879222	0.938596	1.02754	1.02602	0.967277	1.07791	1.14922	1.09679
Control	NaN	1.04644	0.944791	1.02446	1.34313	1.09671	0.877684	0.994232	0.845161	0.833252	0.964281	1.02986	NaN	NaN	NaN	NaN	NaN	NaN	NaN	NaN	NaN	NaN	0.864339	0.861561	0.861116	0.82597	0.796643	0.773093	0.752821	0.8162	0.92042	0.84942	0.736764	0.7138	0.714562	0.752033	0.755169	0.761694	0.717795	0.755223	0.739841	0.703749	0.733752	0.829027
Control	NaN	NaN	NaN	1.07639	1.08577	0.898964	0.991831	0.981007	1.01374	NaN	NaN	0.834116	NaN	NaN	NaN	1.11819	NaN	NaN	NaN	NaN	NaN	NaN	1.16705	0.808801	1.06609	0.889084	0.749489	0.679344	0.644746	0.7733	0.855308	0.973367	0.854632	0.786929	0.764123	0.762693	0.723177	0.728832	0.762091	0.726918	0.655463	0.738892	0.817189	0.754962
Control	NaN	NaN	NaN	NaN	NaN	1.07266	0.832646	1.09235	NaN	0.981064	0.975261	1.01074	1.02859	0.966621	0.982001	0.954545	0.850102	1.25342	NaN	NaN	NaN	1.17696	1.65093	1.08259	1.0621	1.20802	0.991139	0.922234	0.902501	1.3081	1.19981	1.39069	1.2353	1.07464	0.955011	0.86875	0.851303	0.930919	0.861806	1.04515	1.02075	0.995196	0.964268	1.10718
Control	NaN	NaN	1.15923	NaN	1.21881	0.927126	0.955562	0.885941	0.967163	0.937196	0.866142	0.965862	0.996666	0.998948	0.968246	0.918313	0.876017	0.998091	1.15876	1.20193	1.27553	NaN	1.2045	1.05498	0.983883	0.941696	0.917937	0.891848	1.07174	0.802619	1.00579	1.05465	1.00598	1.00106	0.989211	0.832347	1.02621	1.00533	0.985912	0.988193	0.974854	1.10816	1.0866	1.06023
Control	NaN	NaN	NaN	NaN	NaN	0.915173	0.925859	0.93312	0.953158	0.916092	1.10125	NaN	NaN	NaN	NaN	0.991832	1.03867	NaN	1.12017	1.10468	NaN	NaN	1.08437	1.01184	0.90041	0.9269	1.22423	NaN	NaN	NaN	NaN	1.12415	0.970968	0.803491	1.13146	NaN	1.13686	1.17177	NaN	NaN	NaN	1.05772	1.04046	1.02126
Control	0.961213	NaN	1.04261	1.09391	NaN	NaN	NaN	NaN	NaN	NaN	0.789918	NaN	1.03829	0.988565	1.19431	NaN	NaN	NaN	NaN	0.891188	NaN	NaN	0.726058	0.712077	0.799454	NaN	1.00602	NaN	1.07667	NaN	1.10112	NaN	NaN	0.996395	0.793068	0.727796	0.72375	0.749298	0.778032	0.719489	0.788029	NaN	NaN	0.927135
Control	0.905845	0.962316	1.04639	0.967217	1.03986	0.970754	0.908605	0.93253	0.937627	0.931814	0.992097	0.962018	1.32396	NaN	NaN	NaN	1.11897	NaN	NaN	NaN	NaN	NaN	NaN	1.12498	1.24987	1.16536	1.18501	NaN	NaN	1.27104	NaN	NaN	NaN	NaN	NaN	1.14171	0.905394	0.965521	0.955929	0.957215	0.971564	0.928259	0.930973	0.993661
Control	NaN	NaN	NaN	NaN	NaN	NaN	NaN	NaN	NaN	NaN	NaN	0.960145	0.964982	NaN	NaN	NaN	0.904004	1.07496	1.09591	NaN	NaN	1.06145	1.01997	0.892084	0.820411	0.781905	0.736808	0.740939	0.706671	0.843937	0.835186	1.17222	1.07217	0.932425	0.945008	0.888328	0.830434	0.856738	0.833944	0.814564	0.879946	0.887935	0.893456	0.861201
Control	1.12019	1.10263	1.08123	1.17547	1.10096	1.24207	0.919371	0.887346	0.865666	0.814423	0.808699	0.841055	1.24004	1.06801	0.90483	0.928609	0.957411	1.0276	1.04591	0.868463	NaN	NaN	NaN	0.924588	0.811589	0.745928	0.739666	0.709485	0.711903	0.935934	0.737155	1.0086	1.0238	1.01599	1.01906	1.01983	0.914649	0.925315	0.907896	1.01458	0.95186	0.908486	0.94229	0.914115
Control	NaN	NaN	0.95192	0.965306	NaN	NaN	NaN	NaN	NaN	0.924488	1.06137	0.97956	NaN	1.08723	0.938337	1.00411	0.998602	0.995717	1.09811	0.995247	1.0993	NaN	1.07584	0.893027	0.929268	0.774058	0.755455	0.819877	0.825966	0.902604	0.798389	0.925411	0.963969	0.984095	0.991121	0.978823	1.02106	1.04355	NaN	NaN	NaN	NaN	NaN	NaN
Control	NaN	NaN	NaN	NaN	0.998859	1.04397	NaN	NaN	NaN	NaN	1.08677	0.809277	NaN	NaN	NaN	0.982111	0.959699	1.11165	0.984789	1.02288	0.927961	NaN	1.01346	1.00079	0.946454	0.831921	0.814428	0.790876	0.782487	0.841136	0.869433	0.950807	0.954596	0.976222	0.921102	1.03269	1.06689	1.05268	NaN	NaN	NaN	NaN	NaN	NaN
Control	NaN	1.05526	0.940692	NaN	NaN	NaN	NaN	NaN	NaN	NaN	NaN	NaN	NaN	NaN	NaN	NaN	NaN	NaN	NaN	1.00405	NaN	NaN	NaN	0.888307	0.7479	0.804721	0.654654	0.671077	0.851147	1.00214	0.898977	0.865223	0.804318	0.777103	0.781677	0.829842	0.747565	0.758084	NaN	NaN	NaN	NaN	NaN	NaN
Control	1.07338	1.04199	0.913824	0.924345	0.979193	0.686379	1.1648	1.1941	1.13408	1.1442	1.21389	1.13501	1.23521	1.11035	0.876768	0.676533	0.928734	0.861549	0.853762	0.851906	1.18392	0.956104	0.861151	0.827221	0.719723	0.958754	1.01252	0.760466	0.723018	0.793986	0.71689	0.832452	0.877361	0.793237	1.00986	0.914547	0.980399	0.926768	0.888303	0.928548	0.881027	1.03615	0.937445	0.942787
Control	0.928357	0.913487	1.01748	1.09147	1.00691	0.870939	0.922205	0.960632	NaN	NaN	1.05807	NaN	NaN	1.01222	1.02885	1.01876	0.994238	1.06867	1.09985	1.00786	0.989158	0.979906	0.965502	0.983221	0.935375	0.915136	0.909544	0.88225	0.840539	0.881048	0.828977	1.01856	1.03324	0.898714	0.887404	0.910087	0.838413	0.858625	0.870666	0.861507	0.830985	0.890884	0.88048	0.84091
Control	NaN	NaN	NaN	NaN	1.13008	1.15049	1.07087	0.972057	0.934439	0.883768	1.04177	1.13486	1.10367	0.968328	0.844842	0.969523	0.969087	0.941491	0.870219	1.0145	0.960164	0.995943	0.883292	0.947434	0.931319	0.913633	0.883081	0.836443	0.808919	0.819769	0.875536	0.876839	0.937764	0.91604	0.958863	0.928601	0.947672	0.965707	0.976683	0.967699	0.924916	0.847845	0.977001	0.946017
Control	0.793531	0.95812	0.96743	0.964312	0.902094	0.900678	0.917184	0.799313	1.1169	1.03194	1.17332	1.14436	1.20461	1.50778	1.13008	1.02375	0.791018	0.839748	0.900543	0.933294	0.957821	0.947711	0.959984	1.00081	1.00731	0.993524	1.03938	0.961946	0.854572	0.762297	0.606319	0.462766	0.558361	0.725304	0.894947	1.04242	1.02558	0.961827	0.99836	0.882294	0.967781	0.963938	0.966431	0.961656
Control	1.10794	NaN	NaN	NaN	NaN	NaN	NaN	NaN	NaN	NaN	NaN	1.15959	1.16956	0.972138	0.948712	0.944789	1.07083	0.90525	0.932529	0.788662	1.03303	1.10752	1.02068	0.99065	0.939354	0.927139	0.95858	1.01158	0.997973	0.928369	0.861739	0.873226	0.931794	0.909608	0.88479	0.799068	0.90686	0.914218	0.914966	0.883116	0.898875	0.911619	0.917887	0.834039
Control	0.931041	0.839099	0.92489	1.0368	0.961067	0.982295	1.04224	1.12252	1.13959	1.22094	1.04259	0.909823	0.979303	0.923398	0.971923	1.02364	0.969584	0.985986	0.962249	1.03101	1.35602	1.46214	1.10693	0.82695	0.795332	0.773748	0.741219	0.737037	0.743835	0.797437	0.683893	0.967573	1.08209	1.1128	1.13674	1.1109	1.11479	1.06367	1.05849	1.06581	0.993003	1.10206	1.08015	1.01211
Control	1.02132	0.904884	1.17116	1.08608	0.570872	0.963036	1.0753	1.08489	1.08002	1.03577	0.933289	1.0411	0.955542	1.03734	0.918989	0.955145	1.00083	1.07121	1.05936	1.03384	1.10565	1.16681	1.19342	1.24944	1.21527	1.13802	1.25176	1.24851	1.20184	1.07815	1.00925	1.09064	1.15244	1.18046	1.14577	1.03105	1.03471	1.11011	1.08701	1.04803	0.937866	1.07062	1.10835	1.06456
Control	1.00659	1.13442	1.12104	1.06844	NaN	NaN	NaN	NaN	NaN	0.91912	1.01397	1.01412	1.00722	1.10327	0.962657	0.909506	0.91754	0.990306	0.917066	0.914736	0.894319	0.9621	0.927895	0.837632	0.963322	0.912981	0.948364	0.863513	0.858956	0.790049	0.7227	0.711277	0.807206	0.767361	0.875193	0.908726	0.957804	0.927559	0.948272	0.882974	0.953205	0.966761	0.950272	0.930976
Control	0.870607	0.812064	0.975299	1.0477	1.14116	1.20894	NaN	NaN	NaN	NaN	NaN	0.848161	1.12004	0.983931	1.05449	1.09271	1.0598	0.925427	0.970707	0.888977	0.8648	1.29888	1.08438	0.976412	0.848261	0.856462	0.878674	0.865096	0.868334	0.823175	0.779516	0.880157	0.857438	0.835255	0.812224	0.850019	0.716649	0.868503	0.946859	0.807402	0.897715	0.918251	1.05404	0.984648
Control	1.00508	0.916291	0.939714	0.951069	0.894054	1.02926	1.00108	1.03267	1.11857	NaN	1.06375	0.900618	0.971678	0.783717	1.06257	1.18334	1.24171	NaN	NaN	0.904826	0.857742	1.19257	0.971626	1.04191	0.875906	0.844052	0.848703	0.843238	0.868821	0.83556	0.836293	0.945722	0.931772	0.848526	0.886195	0.852623	0.8992	0.881669	0.906749	0.888413	0.889153	0.92766	1.01331	0.908548
Control	NaN	NaN	NaN	1.1563	1.15345	1.09041	1.03226	0.752532	0.925581	0.996193	0.946791	0.946488	NaN	NaN	NaN	NaN	NaN	NaN	NaN	NaN	NaN	NaN	0.991324	1.01421	0.891859	0.908658	0.916452	0.910285	0.874159	0.886615	0.999412	1.15135	0.903649	1.03751	1.05951	0.89445	0.855978	0.86823	0.903489	0.78708	0.941696	0.893818	0.842961	0.854266
Control	NaN	NaN	NaN	NaN	NaN	NaN	NaN	NaN	NaN	NaN	NaN	NaN	NaN	1.19853	0.831452	0.91751	1.03388	0.752235	1.0927	1.17369	NaN	0.885797	0.874898	NaN	NaN	NaN	0.802014	0.74881	0.805122	0.718696	0.719432	0.802913	0.718601	0.65294	0.760586	0.779329	0.784114	0.742292	0.919947	0.789829	0.755852	0.741916	0.715326	0.722137
Control	0.961174	0.895419	1.02654	NaN	NaN	NaN	NaN	0.938756	1.04677	1.04192	1.07661	1.08592	1.09765	1.02051	1.01679	NaN	NaN	NaN	0.938144	0.853803	NaN	NaN	0.834384	0.713321	1.16595	NaN	0.808529	0.756009	0.729044	1.02527	1.0491	0.882901	0.758619	0.94123	0.848488	0.935639	NaN	NaN	NaN	NaN	NaN	NaN	0.76138	1.01862
Control	NaN	NaN	NaN	NaN	NaN	0.884327	1.0589	1.14349	0.956415	1.01789	0.916785	NaN	NaN	NaN	NaN	NaN	1.01971	0.998221	1.00426	NaN	NaN	NaN	NaN	NaN	0.89356	0.932798	0.899506	0.931848	0.95591	0.921583	0.886278	0.908207	0.913727	0.957528	NaN	0.953683	0.916694	0.930729	0.775546	0.967033	0.95375	0.964373	1.06598	0.976497
CKO	1.08714	0.923162	0.946826	1.04186	NaN	0.907971	1.13908	NaN	NaN	NaN	NaN	NaN	NaN	NaN	NaN	NaN	NaN	1.10918	0.844776	NaN	NaN	0.880148	0.806596	0.80305	0.740031	0.729471	0.724933	0.639124	0.656535	0.707334	0.670361	0.706733	0.717571	0.75988	0.733717	0.742776	0.801606	0.816516	0.834513	0.81557	0.822521	0.842723	0.880984	0.974497
CKO	1.01814	0.964856	1.0091	1.0395	1.0081	0.963247	0.995605	0.964965	0.989812	0.975723	0.984232	1.01542	0.999237	0.995761	0.994194	1.0355	1.01334	1.05815	0.967889	1.00724	0.998394	0.948968	0.941963	0.810363	0.756871	0.712093	0.692379	0.62771	0.628651	0.772926	0.771058	0.779402	0.797229	0.799417	0.818792	0.866076	0.872635	0.917805	0.870699	0.863913	0.974106	0.917261	0.957852	0.899505
CKO	1.02564	0.96565	0.965356	0.994876	1.06124	1.05163	1.00582	1.0052	0.997047	0.994098	0.994008	1.01956	0.988935	0.9988	0.959701	0.983151	0.966115	1.0047	0.992831	1.02564	1.02495	0.948094	0.856634	0.786196	0.621226	0.536229	0.551594	0.480441	0.483658	0.535068	0.712872	0.795454	0.853563	0.886294	0.884295	0.889051	0.898153	0.894666	0.90509	0.91225	0.921277	0.922797	0.928573	0.993314
CKO	0.896665	0.894125	0.955367	0.968262	0.953721	0.94923	0.963593	1.00152	1.02261	1.07375	1.10019	1.00062	1.03253	1.03377	0.998741	1.06133	1.06075	1.03219	1.04352	0.957524	0.889183	0.891439	1.03802	1.06937	1.04615	1.04042	1.0302	1.00818	1.02116	0.994972	1.0325	0.987974	1.01829	1.00589	0.987569	0.961433	0.867486	0.797726	0.839511	0.948764	0.873382	0.836414	0.939757	0.957135
CKO	0.496274	1.02594	0.73906	0.477948	0.514947	0.621771	0.503318	0.46094	1.45442	1.72427	1.49172	1.00313	1.22626	1.5068	1.54959	1.08361	0.904515	1.00658	1.25606	0.952852	1.02042	1.35874	1.29985	1.11183	0.915997	1.10546	NaN	0.200565	0.105047	0.739878	0.684649	0.935351	1.21959	0.996679	0.824915	0.138902	0.530076	0.514518	0.255446	0.735865	0.842744	0.811301	0.479223	0.684568
CKO	0.9148	0.911879	0.912225	0.91698	0.979461	0.981983	0.998227	1.01797	1.00089	0.990564	1.04693	1.00412	0.993942	1.03826	1.02078	1.03543	1.0647	1.08406	1.03399	1.05282	1.04719	1.09674	1.01835	0.936614	0.859817	0.770975	0.690324	0.703052	0.722074	0.770655	0.822234	0.862055	0.923754	0.956294	0.962833	1.00269	1.03769	0.976554	NaN	NaN	NaN	NaN	NaN	NaN
CKO	1.02378	1.01012	1.0064	0.99535	0.960786	0.985846	1.01089	0.919192	1.02259	1.05399	1.05798	1.05692	0.95515	0.965477	0.983528	0.998469	1.04115	1.01149	0.985522	0.955376	0.991647	0.762717	0.167487	NaN	0.551231	NaN	NaN	0.740717	0.506047	0.597911	0.414551	0.271858	0.506537	0.533691	0.598318	0.745475	0.714824	0.485049	0.509508	0.572686	0.584122	0.650957	0.673343	0.747889
CKO	0.952375	0.981996	1.18687	1.01628	1.01881	0.961076	0.997816	0.961795	1.10296	1.03772	0.977092	1.01563	1.0154	1.03778	0.986884	0.950143	0.968155	1.03999	0.909784	0.881425	0.887989	0.776809	0.573082	0.270901	0.257758	0.359137	0.275511	0.396377	0.496526	0.38549	0.473039	0.571525	0.663393	0.701464	0.660379	0.694611	0.605902	0.640673	0.588	0.62939	0.746281	0.690681	0.628945	0.677752
CKO	0.950458	0.999504	0.982547	1.01863	0.962038	0.995639	1.02161	1.00481	0.970515	0.958792	1.00918	0.973472	1.01637	0.99346	1.01233	1.03162	0.99013	1.00711	1.02553	1.07626	1.05381	0.897473	0.677092	0.596904	0.576355	0.662892	0.644613	0.537684	0.549245	0.536455	0.583235	0.710652	0.737198	0.799558	0.831057	0.816605	0.827749	0.842024	0.896154	0.873416	0.883011	0.91178	0.906715	0.911596
CKO	0.880111	0.968794	0.985116	0.898013	0.991237	0.981052	1.00499	0.962149	1.00698	1.02023	1.05619	1.06054	1.04442	1.02226	1.02812	1.04808	1.03409	1.02879	1.0326	0.946249	0.869868	0.826633	0.743812	0.519223	0.354635	0.418855	0.366547	0.363216	0.289989	NaN	0.23051	0.347526	0.404085	0.487925	0.562991	0.602669	0.648465	0.719758	0.706061	0.656757	0.485235	0.68424	0.820228	0.783258
CKO	0.908803	0.949706	0.957586	0.967916	1.03419	1.03986	0.990853	0.968999	0.955009	0.999508	0.992939	1.05735	1.0608	1.0243	0.984117	0.986824	1.01019	1.05959	1.04421	1.00723	0.962384	0.805447	0.781244	0.66839	0.765053	0.559454	0.52917	0.409884	0.412236	0.375088	0.626476	0.640594	0.68765	0.300929	0.689952	0.804798	0.875263	0.803158	0.843623	0.767887	0.863327	0.952947	0.877478	0.89481
CKO	1.08795	1.08133	1.03214	0.989423	0.982127	0.950048	1.00814	1.00691	1.00275	1.00266	0.950703	0.941566	1.02566	1.00286	0.981276	1.01023	1.01488	1.01416	0.990628	0.924552	1.12148	1.00229	0.868343	0.815681	0.672272	0.516643	0.460338	0.357903	0.234671	0.496074	0.52919	0.365063	0.436529	0.457364	0.350088	0.298264	0.234904	0.526953	0.232593	0.289714	0.147078	0.268906	0.226488	0.256321
CKO	0.991406	1.01142	1.0118	0.987169	1.02009	0.924203	0.970527	0.951816	1.05634	1.01746	1.05176	0.997299	1.00804	1.00133	0.988889	0.948723	0.970764	1.03289	1.05443	1.00365	0.967075	0.995571	1.00379	1.01817	1.01062	1.01162	1.03186	1.01459	0.982489	0.978217	1.01064	1.0758	0.984418	0.998961	0.997259	1.049	1.03357	0.989494	0.95363	0.974772	1.00536	0.984023	1.02503	1.03313
p-value	0.378177	0.738689	0.108019	0.0175138	0.207	0.289192	0.791984	0.282444	0.289262	0.142415	0.243549	0.474762	0.549944	0.908575	0.165427	0.231773	0.489497	0.0706771	0.975723	0.512463	0.0870658	0.00549431	0.00696947	0.00333521	7.47542e-05	0.000365703	4.47887e-05	2.13943e-05	4.10459e-06	6.10246e-05	0.00017224	0.000180034	0.00651224	0.00511208	0.000915367	0.00441866	0.0107581	0.000846781	0.000397875	0.00251935	0.0114866	0.00575865	0.00706325	0.0149123
p<.0011

## Sheet: En1-CKO Hypoxia_Mv
Group	Genotype	1	2	3	4	5	6	7	8	9	10	11	12	13	14	15	16	17	18	19	20	21	22	23	24	25	26	27	28	29	30	31	32	33	34	35	36	37	38	39	40	41	42	43	44
Regular	Control	NaN	1.03488	NaN	NaN	NaN	NaN	0.915108	0.902518	1.05503	1.142	NaN	NaN	NaN	NaN	0.977973	0.841706	0.98441	NaN	NaN	1.14415	1.65913	1.23868	0.953558	0.858381	0.769347	0.730333	0.726434	0.722306	0.846963	0.720651	0.790353	0.917668	0.949834	0.958255	0.880554	0.869741	0.696091	0.740155	0.849835	0.772192	0.855211	0.836822	0.880741	0.925483
Regular	Control	NaN	NaN	1.05141	1.15085	1.13883	NaN	NaN	NaN	NaN	1.13761	1.07024	1.12538	1.10065	NaN	NaN	NaN	NaN	0.928182	0.757916	0.608622	1.61441	1.19864	1.14234	1.03198	0.866581	0.826229	0.847191	0.840828	0.882609	0.832103	0.865981	1.14623	1.39621	1.16337	0.957487	0.772515	0.872531	1.04164	1.22148	1.19476	NaN	NaN	NaN	NaN
Regular	Control	NaN	1.17462	1.25704	NaN	1.04336	NaN	NaN	NaN	NaN	NaN	1.00334	NaN	0.950457	0.769305	0.912792	0.89022	0.853462	0.885647	1.21949	NaN	NaN	NaN	1.34774	1.26089	1.1002	1.01394	0.905714	1.02179	0.88913	1.04644	0.952584	0.939196	0.755208	0.575383	0.881606	0.812702	0.78734	0.754325	0.749803	1.42819	0.816386	0.732956	0.670763	1.03149
Regular	Control	0.992438	0.941866	0.965243	0.954189	NaN	NaN	NaN	NaN	NaN	NaN	NaN	NaN	0.898333	NaN	NaN	1.04725	1.1716	NaN	NaN	NaN	NaN	1.46845	NaN	1.01739	0.861692	0.88357	0.861871	0.639515	0.634262	0.958779	1.13702	1.00461	0.818443	0.774689	0.969728	0.966385	1.32945	NaN	1.20849	NaN	1.06752	0.957368	NaN	NaN
Regular	Control	1.13376	1.11222	1.30973	1.17761	1.01486	0.950753	0.89651	1.13489	NaN	NaN	NaN	0.945324	0.768107	1.16714	1.08479	0.977454	0.907335	0.808136	0.808352	0.883999	1.53745	1.25678	1.04262	0.999656	0.88673	0.894693	0.869059	0.905257	0.872091	0.838713	0.816652	0.967132	0.956758	0.8618	0.918691	0.798239	0.600009	0.756077	0.957278	0.901307	0.936948	0.919956	1.02322	1.02984
Regular	Control	NaN	NaN	NaN	0.918511	0.932455	NaN	1.20114	0.994561	0.91812	0.96935	NaN	NaN	NaN	0.745088	1.09632	1.06193	0.986604	1.06691	NaN	NaN	1.5399	1.39117	1.35721	1.17222	1.08879	1.02731	1.07031	0.979751	0.96526	1.01599	1.10091	1.08949	1.02411	0.926019	0.909097	0.794675	0.716025	0.810993	1.12502	0.999712	0.904843	1.20478	1.24475	1.21338
Regular	Control	NaN	0.906241	0.91589	0.932953	1.6397	1.2993	0.878034	1.01735	0.790188	0.813617	0.90857	1.00009	NaN	NaN	NaN	NaN	NaN	NaN	NaN	NaN	NaN	NaN	1.02284	0.973742	0.960555	0.860559	0.846192	0.785883	0.74273	0.876586	0.939019	0.849335	0.667416	0.662743	0.630557	0.597889	0.68317	0.653496	0.605001	0.702628	0.703357	0.663144	0.6372	0.74436
Regular	Control	NaN	NaN	NaN	1.1395	1.20462	0.873136	0.970085	1.11506	0.993225	NaN	NaN	0.70715	NaN	NaN	NaN	1.02691	NaN	NaN	NaN	NaN	NaN	NaN	1.06545	0.692606	0.849322	0.73172	0.560333	0.543329	0.46816	0.639225	0.68418	0.915914	0.718744	0.608294	0.582311	0.595069	0.524765	0.559824	0.553457	0.566944	0.470019	0.49906	0.647642	0.595235
Regular	Control	NaN	NaN	NaN	NaN	NaN	1.08217	0.875156	0.881087	NaN	1.05087	1.02381	1.00399	1.06927	0.915198	0.994963	0.92276	0.718947	1.51321	NaN	NaN	NaN	1.36415	1.63185	1.21903	1.18614	1.37374	1.11192	0.960518	0.97788	1.40883	1.37733	1.59525	1.46918	1.21776	0.917663	0.738569	0.710431	0.774842	0.788372	1.03801	0.949377	0.919969	0.840986	0.963662
Regular	Control	NaN	NaN	1.26163	NaN	1.39638	0.942874	0.912056	0.735941	0.959496	0.81642	0.829442	0.890931	1.00527	1.01939	0.966922	0.874685	0.731688	0.943405	1.37877	1.52649	1.25833	NaN	1.47565	1.2375	1.05278	1.02409	1.04825	0.975228	1.11193	0.896964	1.03361	1.03483	0.873608	0.88636	0.872389	0.711419	0.994303	0.887591	0.913606	0.932319	0.786426	1.05768	1.11613	1.09845
Regular	Control	NaN	NaN	NaN	NaN	NaN	0.878035	0.869413	0.885288	0.859348	0.821484	1.10443	NaN	NaN	NaN	NaN	0.829466	1.17748	NaN	1.19754	1.45	NaN	NaN	1.28198	1.01429	0.784615	0.845738	1.34511	NaN	NaN	NaN	NaN	1.31523	0.962559	0.752766	1.26599	NaN	1.31926	1.27268	NaN	NaN	NaN	1.11108	1.09002	1.14201
Regular	Control	0.966654	NaN	1.13709	1.0982	NaN	NaN	NaN	NaN	NaN	NaN	0.735832	NaN	1.08309	1.02015	1.00916	NaN	NaN	NaN	NaN	0.934125	NaN	NaN	0.697916	0.581164	0.825956	NaN	0.820522	NaN	1.242	NaN	1.25814	NaN	NaN	1.18199	0.873992	0.705134	0.653337	0.727107	0.723627	0.618908	0.845399	NaN	NaN	0.94734
Regular	Control	0.747191	0.874846	1.16398	0.897451	1.10819	0.933037	0.862297	0.873008	0.916784	0.860956	1.06573	0.971968	1.54121	NaN	NaN	NaN	1.30176	NaN	NaN	NaN	NaN	NaN	NaN	1.18093	1.35279	1.33239	1.40884	NaN	NaN	1.53173	NaN	NaN	NaN	NaN	NaN	1.40712	0.891344	0.782138	0.810127	0.813954	0.786206	0.790899	0.81426	0.907173
Regular	Control	NaN	NaN	NaN	NaN	NaN	NaN	NaN	NaN	NaN	NaN	NaN	0.947207	0.94849	NaN	NaN	NaN	0.956415	1.02895	1.11278	NaN	NaN	1.37242	1.18967	0.949194	0.752856	0.691111	0.717056	0.658043	0.688795	0.942609	0.797586	1.22901	1.19846	0.987371	1.05144	0.846186	0.745642	0.836652	0.753665	0.864496	0.91014	0.875351	0.998778	0.813477
Regular	Control	1.11013	1.07991	1.11409	1.10261	1.17714	1.4894	0.976895	0.799688	0.789116	0.707518	0.654817	0.627061	1.54412	1.1506	0.836338	0.92204	0.884427	1.23927	1.12759	0.908297	NaN	NaN	NaN	1.1787	0.941622	0.781192	0.819888	0.671521	0.707652	0.994843	0.661393	0.951133	1.01191	0.900742	1.04708	0.993788	0.820006	0.908123	0.896777	0.954169	0.835776	0.863997	0.779596	0.690363
Regular	Control	NaN	NaN	0.971859	0.964028	NaN	NaN	NaN	NaN	NaN	0.781181	1.14723	1.03115	NaN	1.00192	0.906119	0.997038	1.13331	0.960016	1.14246	0.97757	1.07574	NaN	1.00877	0.864898	0.8426	0.703036	0.701305	0.706765	0.739766	0.847034	0.714179	0.840195	0.895962	0.912967	0.970759	0.970029	1.05469	1.11775	NaN	NaN	NaN	NaN	NaN	NaN
Regular	Control	NaN	NaN	NaN	NaN	0.970751	0.93475	NaN	NaN	NaN	NaN	1.1977	0.853744	NaN	NaN	NaN	1.00035	0.943467	1.09545	0.941649	1.05607	1.22058	NaN	1.10218	0.997809	0.902733	0.754857	0.714293	0.687916	0.724188	0.830347	0.838062	0.871016	0.863508	0.902042	0.809634	1.05672	1.15479	1.22279	NaN	NaN	NaN	NaN	NaN	NaN
Regular	Control	NaN	1.14081	0.856273	NaN	NaN	NaN	NaN	NaN	NaN	NaN	NaN	NaN	NaN	NaN	NaN	NaN	NaN	NaN	NaN	1.01276	NaN	NaN	NaN	0.862431	0.714111	0.714121	0.601995	0.589656	0.757719	0.949483	0.822735	0.78761	0.719438	0.692079	0.684425	0.813438	0.703085	0.667898	NaN	NaN	NaN	NaN	NaN	NaN
Regular	Control	1.10913	1.10668	0.824162	0.903675	0.884505	0.615602	1.29334	1.32658	1.27388	1.23798	1.25648	1.18917	1.23916	1.17236	0.776212	0.622616	0.904619	0.757832	0.915698	0.787779	1.46544	0.979279	0.756923	0.727605	0.567161	0.827884	0.943031	0.724624	0.718927	0.769961	0.514544	0.598794	0.66443	0.609197	0.83787	0.718248	0.809157	0.793259	0.695709	0.906643	0.825706	1.03896	0.835529	0.888237
Regular	Control	0.880501	0.803871	1.09635	1.17682	0.982126	0.825757	0.895777	1.01049	NaN	NaN	1.12586	NaN	NaN	0.921895	1.10512	1.06377	0.952378	1.04852	1.22065	0.93435	0.904866	0.835614	0.793212	0.859053	0.800127	0.811401	0.734119	0.699499	0.659161	0.755733	0.61603	0.834139	0.881306	0.710503	0.673167	0.683962	0.660142	0.711227	0.667135	0.640179	0.646481	0.684967	0.642058	0.674655
Regular	Control	NaN	NaN	NaN	NaN	1.08896	1.23126	1.25733	0.924263	0.807502	0.815738	1.01109	1.27307	1.2418	0.930851	0.871929	0.922275	0.853008	0.912017	0.856787	1.07381	0.946456	0.908871	0.870487	0.794231	0.746718	0.768518	0.747659	0.715866	0.707063	0.683312	0.866047	0.672103	0.735494	0.758313	0.778004	0.794696	0.698073	0.960665	0.793393	0.886581	0.848142	0.682444	0.822972	0.912164
Regular	Control	0.605803	1.02627	0.974766	0.938672	0.85022	0.825886	0.860452	0.711014	1.36424	1.2955	1.27506	1.24904	1.44528	1.45827	1.30689	1.08741	0.723918	0.686697	0.808365	0.771008	0.81967	0.874716	0.855347	1.00105	0.892271	1.13648	0.92358	1.04842	0.775356	0.587813	0.448486	0.347256	0.352825	0.465471	0.815357	0.850605	0.903362	0.779401	0.904815	0.676495	0.922329	0.98963	0.863044	0.865594
Regular	Control	1.18083	NaN	NaN	NaN	NaN	NaN	NaN	NaN	NaN	NaN	NaN	1.25795	1.2305	0.988252	0.90177	0.865797	1.16907	0.862475	0.925785	0.691294	1.16734	1.19805	0.99787	0.9464	0.813421	0.805773	0.843127	0.978372	0.992927	0.828843	0.743274	0.710761	0.701758	0.74836	0.717519	0.669563	0.839293	0.817984	0.821373	0.816735	0.832461	0.872014	0.823529	0.651334
Regular	Control	0.869406	0.703755	0.930068	1.03448	0.931431	0.832441	1.13532	1.24743	1.19631	1.4649	1.1778	0.946069	0.946351	0.899753	0.894697	1.03123	0.9737	0.931418	0.862883	1.10679	1.36772	1.5422	1.26815	0.967153	0.859797	0.770161	0.742267	0.766354	0.691666	0.894852	0.594825	0.919541	1.01264	1.05092	1.04253	1.1635	1.04153	0.974149	1.08038	0.9805	0.969489	1.09641	1.1277	0.993014
Regular	Control	0.998682	0.982957	1.29419	1.07334	0.511897	0.76176	1.09662	1.08286	1.03511	1.07702	0.884266	1.05872	1.03559	1.06655	0.926785	0.712218	1.09879	1.19296	1.1328	1.06215	1.29086	1.48848	1.53144	1.66531	1.4781	1.24109	1.42251	1.50006	1.50923	1.18959	0.955779	0.994116	1.15439	1.17505	1.17306	1.01162	1.23654	1.13277	1.12701	1.07364	0.94067	1.10156	1.196	1.10508
Regular	Control	1.06495	1.03699	1.26486	1.14064	NaN	NaN	NaN	NaN	NaN	0.952608	1.03048	1.0303	1.03922	1.20578	0.882143	0.792151	0.83233	0.998328	0.860199	0.913025	0.783257	0.930887	0.788238	0.716841	0.931907	0.884125	0.947474	0.806114	0.762506	0.60706	0.643516	0.548264	0.603254	0.510587	0.519586	0.852767	0.824416	0.761402	0.810962	0.64991	0.885779	0.860784	0.793431	0.861211
Regular	CKO	1.17188	1.22255	0.981637	0.963236	NaN	1.04831	0.501965	NaN	NaN	NaN	NaN	NaN	NaN	NaN	NaN	NaN	NaN	0.678262	1.20778	NaN	NaN	0.801687	0.735999	0.679244	0.66419	0.596102	0.62515	0.532979	0.503939	0.554535	0.531742	0.576276	0.613962	0.649722	0.642875	0.635126	0.664681	0.661744	0.698568	0.726042	0.78097	0.735819	0.792722	0.85424
Regular	CKO	1.00174	0.949235	1.01375	0.985098	0.975373	0.968711	1.02501	0.997007	0.986107	1.00452	0.996407	1.00741	1.0144	0.994184	0.986442	1.0322	1.00863	1.04228	0.990162	1.01515	1.06825	0.832054	0.80309	0.661597	0.651677	0.587484	0.590975	0.541116	0.563869	0.655156	0.624568	0.680912	0.697023	0.749801	0.753511	0.749325	0.785446	0.770048	0.758074	0.8025	0.820557	0.772609	0.833529	0.75179
Regular	CKO	1.0069	0.966105	0.973866	1.0394	1.07593	1.05489	0.986708	0.965528	0.974809	1.03608	0.952395	1.01295	1.01245	1.0029	0.955181	0.970486	0.96818	0.973743	1.00838	1.06349	0.992045	0.891879	0.717506	0.657078	0.51775	0.487604	0.534423	0.430536	0.44967	0.491406	0.497498	0.498049	0.563591	0.611585	0.655208	0.667241	0.779258	0.818459	0.824715	0.838993	0.864642	0.872763	0.872182	0.966541
Regular	CKO	0.897486	0.903365	0.979046	0.996784	1.00005	1.02021	1.02081	1.04017	1.06647	1.12347	1.09629	1.01408	1.02505	1.01283	0.998755	0.993973	0.978029	0.944781	1.00133	0.869546	1.30299	0.756667	0.908704	0.940764	0.923849	0.94048	0.958524	0.87359	0.905357	0.968602	0.980192	0.88933	0.921852	0.920685	0.882172	0.771173	0.791632	0.713266	0.741681	0.877973	0.810793	0.748979	0.848774	0.841894
Regular	CKO	0.593242	1.0096	0.881927	0.552834	0.593784	0.669608	0.520218	0.401486	1.3993	1.59479	1.3642	0.89309	1.35497	1.46033	1.67673	0.905879	0.790388	0.978951	1.20923	0.8031	1.12359	1.42317	1.208	0.945165	0.74258	1.42203	NaN	0.251574	0.147555	0.514166	0.468972	0.539722	0.490262	0.667246	0.72244	0.213293	0.556688	0.573737	0.290879	0.835151	0.738086	0.810838	0.565439	0.651954
Regular	CKO	0.940585	0.904447	0.897485	0.914074	0.91027	0.935979	0.978061	0.982926	1.01921	0.926522	1.0298	1.02911	1.02969	1.08382	1.06588	1.03152	1.12249	1.04438	1.08454	1.0764	1.04759	1.15738	1.07843	0.967867	0.841833	0.778412	0.670838	0.705794	0.720019	0.807663	0.739864	0.825291	0.894018	0.893619	0.97917	0.943913	1.03004	1.00206	NaN	NaN	NaN	NaN	NaN	NaN
Regular	CKO	1.05282	1.03944	0.973346	0.982538	0.943358	0.983655	1.00595	0.825608	1.10012	1.05706	1.06501	1.09354	0.993357	0.969458	1.00892	1.0097	1.04606	0.991045	0.983227	0.89041	0.987379	0.699894	0.202505	NaN	0.773791	NaN	NaN	0.896453	0.288122	0.528207	0.416182	0.166633	0.271217	0.140508	0.521514	0.668434	0.738115	0.547498	0.409893	0.507334	0.506497	0.7826	0.555987	0.612461
Regular	CKO	1.12125	1.18415	1.11225	1.06291	1.09094	1.03977	0.905678	1.04613	0.906953	1.05692	1.03215	1.07296	0.976041	0.908538	0.952249	0.936892	0.920844	0.902483	0.913322	0.812466	0.998152	0.715746	0.552368	0.280615	0.232908	0.324082	0.261419	0.426805	0.45254	0.482325	0.505394	0.513613	0.499596	0.507692	0.535665	0.567451	0.512867	0.549284	0.472266	0.429937	0.68992	0.571991	0.552992	0.5751
Regular	CKO	0.990855	0.989621	1.01411	1.0589	1.04154	0.987433	1.01432	0.988491	1.04004	0.998154	1.00899	0.956923	1.03566	0.87993	0.983933	0.991774	1.03671	0.973526	1.01178	0.980351	1.0554	0.86998	0.716278	0.611351	0.630102	0.615566	0.678478	0.48675	0.592455	0.621018	0.465374	0.659765	0.636623	0.716692	0.780685	0.78985	0.788487	0.757732	0.829753	0.790802	0.844636	0.834335	0.854484	0.838621
Regular	CKO	0.85182	0.976689	0.97009	0.919658	1.043	0.952179	1.00747	0.981728	1.06892	1.01824	1.0721	1.05322	1.01958	0.997775	0.989039	1.0439	1.00369	1.09788	1.03168	0.903364	1.11525	0.880302	0.697018	0.5276	0.404785	0.588181	0.468522	0.501396	0.410546	NaN	0.407401	0.314145	0.350036	0.397785	0.435122	0.41064	0.536917	0.600675	0.559292	0.506259	0.323191	0.57004	0.680098	0.679447
Regular	CKO	0.99583	0.951608	0.975745	0.985266	1.03581	0.983825	1.0029	0.963848	0.981915	1.06216	1.02259	0.982112	1.02858	0.910412	0.97428	1.04817	1.00751	1.00538	1.01715	1.03787	1.42329	0.944338	0.816321	0.655065	0.665247	0.604877	0.579041	0.481017	0.490977	0.400048	0.550402	0.565431	0.654566	0.309674	0.741454	0.775096	0.835157	0.832039	0.807772	0.798129	0.810972	0.872943	0.781739	0.775902
Caffeine	Control	1.04579	1.17003	NaN	NaN	NaN	NaN	1.30044	1.12052	1.02824	NaN	NaN	NaN	0.871743	1.29359	0.94336	1.01013	0.737847	1.05903	0.7725	0.720416	0.810704	0.991945	0.907828	0.936948	0.775906	0.766681	0.839948	0.694634	0.712794	1.12635	0.643051	0.707626	0.667535	0.640526	0.617965	0.412762	0.481032	0.802659	0.739816	0.649913	0.61077	0.615595	0.730447	0.543502
Caffeine	Control	1.18037	0.959201	0.875916	0.825758	0.930649	0.747738	0.852647	0.831329	0.93244	0.954303	1.05444	0.95044	1.17207	1.21281	NaN	NaN	NaN	NaN	1.4806	1.04167	1.52659	1.40362	1.18156	0.986676	0.908769	1.04623	1.08454	0.829291	0.739489	NaN	1.11084	0.976018	0.918885	0.752583	0.792508	0.799326	0.831326	0.884276	0.821713	0.596258	0.366866	1.08224	0.945963	0.791432
Caffeine	Control	1.07929	1.30179	1.08396	0.984432	1.2427	NaN	1.06025	1.11031	1.21995	1.12042	1.04132	NaN	NaN	0.844984	0.825419	NaN	NaN	0.812555	0.698565	0.62905	0.954633	1.08639	0.975732	0.935793	0.938014	0.977782	1.08204	0.998581	0.968296	1.51162	1.1359	0.861753	0.71746	0.711433	0.618148	0.660118	0.660624	0.669914	0.627043	0.635193	0.64234	0.644162	0.642888	0.595991
Caffeine	Control	NaN	NaN	NaN	NaN	NaN	1.07421	1.19471	1.35089	1.27873	1.18785	1.21407	0.974091	0.896838	0.787148	0.845343	0.709602	0.80529	0.810101	1.12326	0.859462	1.11371	NaN	NaN	1.33172	1.1768	0.904036	0.897082	0.998596	0.9926	1.08087	1.26935	1.24341	0.962434	0.836209	0.844186	0.82447	0.94385	0.882142	0.828127	0.742058	1.08371	0.883982	0.746861	0.87277
Caffeine	Control	NaN	NaN	1.14082	1.68762	1.00511	1.21108	1.04901	1.41636	1.33664	1.50654	NaN	1.0935	0.753034	0.705955	0.611965	0.759884	0.798751	0.676321	0.84122	0.76362	0.969908	0.852412	0.883442	0.897904	1.00758	1.09574	1.57629	1.52248	1.27298	0.88836	0.591968	0.743117	1.12542	0.861453	0.719748	0.803605	0.998899	0.911114	0.921853	0.958258	0.929267	0.866675	0.941036	0.785057
Caffeine	Control	1.19391	1.12508	0.975742	1.09639	1.13542	1.213	0.972647	1.17791	1.09851	1.11839	0.868182	0.740407	0.794897	0.747202	0.869203	1.0383	0.964122	0.899481	NaN	1.02569	NaN	NaN	0.988565	0.88858	1.00076	1.78323	1.26031	1.08047	1.05262	0.916287	0.825418	0.847158	0.781761	0.807845	0.565564	0.997956	0.90647	0.796906	0.595406	0.704254	0.992685	0.862057	0.799326	0.662838
Caffeine	Control	0.955609	0.80493	0.965629	0.915462	0.951807	0.86342	0.966211	0.87821	0.687369	0.961006	0.957001	1.08985	1.09345	1.17535	1.03477	1.12413	1.4607	1.34497	1.05978	0.812911	NaN	1.52877	1.33542	1.16142	1.05667	0.915907	0.83541	0.843995	0.863854	NaN	1.17512	1.28527	1.23938	0.928517	0.939078	0.967765	0.946763	0.854383	0.970671	0.927088	0.908785	0.987095	0.923801	0.93747
Caffeine	Control	1.05542	1.24824	0.94427	0.916176	0.751303	1.0793	0.994871	1.48677	1.14763	NaN	NaN	NaN	NaN	NaN	1.02573	NaN	0.955513	0.886376	0.784629	0.746955	1.03655	1.34887	1.07312	1.11112	1.00875	0.994524	1.0388	1.03916	0.947504	NaN	0.951365	1.0414	1.06426	0.944844	0.952945	0.858785	0.8555	0.908388	0.854384	0.803845	0.756264	0.941834	0.791663	0.747228
Caffeine	Control	0.967971	0.800512	0.836154	0.854866	0.847076	0.543344	1.01584	1.04299	1.2153	1.26617	1.26032	1.09776	NaN	NaN	1.09469	1.05893	1.01111	0.902882	1.25635	1.03196	1.2604	0.736723	0.799731	0.774801	0.770878	0.757751	0.795471	1.0637	1.0747	1.09788	0.976447	0.830849	0.778242	0.759483	0.634968	0.699075	0.709334	1.00809	0.910177	0.831931	0.73455	0.715961	0.642846	0.983561
Caffeine	Control	NaN	NaN	NaN	NaN	1.69188	1.31694	1.01188	0.958538	0.813059	0.960779	0.92629	0.85833	0.992404	0.985038	0.977641	0.871273	0.567205	1.08326	1.07936	1.07377	1.19503	1.01189	1.03519	1.49777	1.42164	1.11313	1.12066	1.14373	1.1788	1.20992	1.04438	1.01837	1.02117	1.25686	1.10082	0.887394	0.94836	1.24821	1.11823	1.16646	1.01309	0.901025	1.23981	1.21614
Caffeine	Control	1.07327	0.93978	1.06774	1.04971	NaN	NaN	NaN	NaN	1.13672	0.870621	0.780687	0.989042	0.81673	0.900975	0.744036	0.991388	1.04333	0.987388	1.73295	NaN	NaN	1.03112	0.964144	0.846572	0.743525	0.755092	0.778867	0.744232	0.726186	0.827094	0.769167	0.788942	0.81019	0.834968	0.860325	0.830995	0.790471	0.700808	0.755611	0.834982	0.860964	1.4377	1.24252	1.21322
Caffeine	Control	1.14774	NaN	NaN	1.11042	1.20829	0.972366	1.31494	NaN	0.86781	0.805842	0.806408	NaN	NaN	0.911528	NaN	NaN	NaN	NaN	0.922704	0.978027	0.928631	0.857988	0.897417	1.02289	1.08748	0.974352	1.03485	1.01431	0.787138	0.927229	0.909844	0.698082	0.778183	0.756388	1.08372	NaN	1.12375	NaN	NaN	NaN	NaN	NaN	NaN	NaN
Caffeine	Control	0.842537	0.74125	1.23605	NaN	NaN	NaN	NaN	NaN	1.09039	1.00696	1.21875	1.2032	1.09632	0.91912	1.10823	0.831184	1.13594	1.11464	0.757713	0.760803	0.765326	0.678695	0.805425	1.03982	1.06368	0.985254	0.998176	0.883998	1.21051	0.894016	1.06019	0.849579	0.813656	0.857743	0.831206	0.790861	0.696789	1.20729	0.883912	1.00951	0.982888	0.803929	0.704338	1.03213
Caffeine	Control	NaN	1.27569	1.19981	1.07996	1.1541	1.21267	1.13021	NaN	NaN	1.06596	NaN	NaN	1.08676	1.09615	1.00502	0.842123	0.853996	0.669241	0.728867	0.710404	0.788129	0.819784	0.723735	0.801332	1.08234	1.12318	0.942454	0.891099	0.869006	0.845483	0.857706	0.747796	0.821233	0.803093	0.732521	0.709255	0.87662	1.21525	1.34513	1.24287	NaN	NaN	1.1171	NaN
Caffeine	Control	NaN	1.27052	1.08712	1.10223	0.853535	0.925404	1.11369	1.26939	1.2551	NaN	1.59114	1.04464	0.87219	0.739734	0.770412	0.913031	0.850076	0.910671	0.760272	0.736665	0.84186	1.46603	1.10294	1.14565	1.24614	1.07612	0.862004	0.79305	0.740643	0.61687	0.456203	0.695672	0.770332	0.709146	0.784501	0.786282	0.676146	0.470315	0.848831	1.17333	0.888918	0.806269	0.741507	0.750653
Caffeine	Control	1.5217	1.03023	1.17862	NaN	1.40521	0.937303	0.865633	0.774172	0.83055	0.762291	0.837007	0.88874	0.899173	0.819496	0.804634	0.840073	1.06945	1.71305	1.00988	1.01006	1.08942	1.23729	1.29793	1.2779	1.04566	1.26173	1.02185	1.01119	1.08015	1.36422	0.98556	0.93931	0.907336	0.896966	0.866872	0.913732	0.865597	0.923568	0.646079	0.819327	1.27363	1.55493	1.02981	0.877603
Caffeine	Control	0.949183	1.03197	1.49215	1.77059	1.5678	1.40476	1.07964	0.845757	0.845312	0.786543	0.908404	0.873114	0.920164	0.777723	0.802367	0.766156	0.941278	0.911493	0.711152	0.883588	1.7412	1.91292	1.88587	2.07382	NaN	NaN	1.65512	1.46112	1.48134	1.47114	1.39804	1.17054	1.42819	1.65036	1.63566	1.46135	2.03022	1.79621	1.33461	1.12874	NaN	NaN	NaN	1.49655
Caffeine	Control	1.10129	1.50747	1.27713	0.822067	0.752222	0.698341	1.18489	1.44627	0.986956	0.847856	0.845414	0.757778	0.782849	0.734515	0.652892	0.72679	1.51146	1.6988	0.992018	1.01143	0.750197	0.717206	0.745076	0.859232	1.10354	0.942475	1.08005	1.36585	1.10049	0.941693	0.967814	0.714917	0.831915	0.863801	0.873549	0.889165	0.897312	0.959121	0.89565	1.15255	1.08378	0.906774	0.898685	0.804418
Caffeine	CKO	1.02753	0.998849	1.04262	1.01611	1.04454	1.02875	1.02823	0.940239	1.01663	1.019	0.971833	0.984052	1.01872	0.995829	0.993342	0.970283	0.953194	0.956716	0.985362	0.9926	1.48455	0.773111	0.535732	0.413312	0.171174	0.449485	0.334086	0.334176	0.256052	NaN	0.55804	0.557479	0.697697	0.722273	0.546225	0.563224	0.652814	0.822445	0.85837	0.890026	0.902395	0.8583	0.912722	0.866314
Caffeine	CKO	1.03341	1.02411	1.03466	1.00754	1.03343	0.992304	1.00284	1.00378	0.949408	1.0327	1.016	0.925324	0.984983	0.974915	1.00403	1.02614	1.0808	0.97122	0.982764	0.898469	1.34127	0.931154	0.733319	0.663253	0.575764	0.540283	0.502575	0.426337	0.448463	NaN	0.445181	0.459943	0.570176	0.500988	0.624443	0.512494	0.599608	0.379014	0.511037	NaN	0.510268	0.327666	NaN	0.21892
Caffeine	CKO	0.951622	0.956296	1.0232	1.01034	0.990967	0.976759	0.989523	0.981632	0.953503	0.943226	NaN	1.20476	0.971474	1.0012	1.02988	1.08787	1.05859	0.911581	0.85323	0.961937	NaN	0.875998	0.809541	0.759452	0.496873	0.364764	0.493954	0.337547	0.312153	0.49962	0.601403	0.749225	0.800538	0.748485	0.700155	0.698984	0.713828	0.693893	0.721167	0.800259	0.81967	1.08118	1.06552	1.08737
Caffeine	CKO	1.0786	1.07465	1.06967	0.952811	0.978854	0.991698	1.03992	1.03742	0.95162	0.9476	1.01949	0.946146	0.97152	0.982694	0.980129	0.927534	0.990181	0.990061	1.01728	1.02708	NaN	0.839973	0.673729	0.545978	0.528518	0.462854	0.462727	0.480848	0.513543	0.599383	0.513906	0.470086	0.406755	0.454293	0.497922	0.714225	0.731495	0.808426	0.923603	0.891429	0.832431	0.628442	0.626938	0.584087
Caffeine	CKO	1.03031	1.11294	0.86873	1.06469	1.00752	0.982584	1.07162	0.993907	0.94678	1.03001	0.95557	0.924342	0.978362	0.993041	0.91176	1.03105	0.947751	0.97979	1.06962	1.04496	NaN	0.839144	0.690771	0.635109	0.480162	0.446254	0.522484	0.449049	0.43097	0.554125	0.6265	0.72084	0.796289	0.807706	0.849306	0.824746	0.95236	0.971491	0.951222	0.966182	1.0199	1.03622	1.0245	1.06596
Caffeine	CKO	1.01589	1.05524	1.08014	1.11045	0.396123	1.0513	1.0654	1.04377	1.06527	1.03395	1.00529	1.00302	0.998407	1.05518	0.623098	1.02914	1.12176	1.03016	1.0373	1.0685	1.23728	0.778189	0.664956	0.554275	0.505983	0.431436	0.422419	0.502382	0.417015	0.556733	0.688805	0.65678	0.690256	0.678041	0.790285	0.777243	0.817418	0.836496	1.00507	0.891781	0.843724	0.866148	0.897109	0.92251
Caffeine	CKO	1.00498	1.04117	0.982808	1.02318	0.998315	0.992016	1.0159	1.03939	0.998903	1.04924	1.00465	1.01761	0.972547	0.999082	0.976702	0.98844	1.08057	0.967068	0.909991	0.930581	1.15776	0.825855	0.53487	0.420595	0.437352	0.45303	0.473115	0.440624	0.316021	0.515435	0.573215	0.681092	0.731047	0.78639	0.68287	0.688647	0.824841	0.836739	0.882567	0.906493	0.922134	0.940506	0.939122	0.940283
Caffeine	CKO	1.04783	0.997621	1.06475	1.08024	1.0195	1.08021	NaN	1.00242	0.952426	0.985156	1.02424	1.01464	1.04458	0.968711	1.05634	0.934787	NaN	0.720446	0.994129	1.00179	0.858684	NaN	0.727064	0.742314	0.612267	0.613598	0.619816	0.605022	0.488544	0.57855	0.673842	0.729101	0.689303	0.715653	0.682042	0.759105	0.966361	0.987198	0.938123	1.06478	1.00091	0.907325	1.09583	NaN
Caffeine	CKO	1.09712	1.13223	1.01619	1.10762	1.06399	1.01423	0.986075	1.05539	0.949654	0.971849	1.03713	0.948327	0.97005	0.953905	0.98579	0.888711	0.982179	0.968904	0.912569	0.953589	0.949062	0.933973	0.91941	0.879223	0.787925	0.730817	0.694912	0.668859	0.575295	0.504494	0.592579	0.596633	0.692447	0.682718	0.786901	0.763513	0.814619	0.804129	0.80637	0.843814	0.856373	0.811686	0.793104	0.815992
Caffeine	CKO	0.985494	1.03612	1.00575	0.978297	NaN	1.07976	0.944201	0.971758	1.08343	0.998246	1.0411	0.919683	NaN	0.99138	0.837767	1.15669	0.994906	1.00446	0.938195	1.02159	NaN	NaN	NaN	0.898491	0.872131	0.769243	0.804079	0.649589	0.651003	0.667289	0.63567	0.681065	0.724986	0.804696	0.778908	0.844087	0.852613	0.877579	0.82993	0.85988	0.928157	0.854287	0.897301	0.864951
		1	2	3	4	5	6	7	8	9	10	11	12	13	14	15	16	17	18	19	20	21	22	23	24	25	26	27	28	29	30	31	32	33	34	35	36	37	38	39	40	41	42	43	44
p-value	Group	0.0246079	0.0978726	0.369724	0.192447	0.897175	0.417537	0.030434	0.0404285	0.837737	0.642801	0.625204	0.508676	0.00695485	0.17923	0.0137946	0.405944	0.672681	0.8717	0.323787	0.403894	0.638795	0.219128	0.286778	0.819819	0.854859	0.629295	0.546025	0.218223	0.483178	0.547949	0.281145	0.742983	0.283432	0.223989	0.992251	0.475355	0.195769	0.0922186	0.0175213	0.0182443	0.0360705	0.176723	0.0653477	0.379463
	Genotype	0.536884	0.775016	0.0145187	0.126449	0.068345	0.952733	0.123688	0.133476	0.917013	0.509959	0.985839	0.637042	0.952347	0.317409	0.0947891	0.00931661	0.446932	0.382807	0.959777	0.251761	0.881859	0.000551644	1.09845e-05	5.18708e-07	1.90601e-10	8.48435e-08	1.58264e-09	3.02199e-10	9.13874e-12	2.01855e-08	3.93911e-07	8.05679e-07	2.54197e-05	0.000296505	0.00102927	0.0014982	0.0534433	0.0151501	0.0133925	0.111404	0.11164	0.0244698	0.150188	0.048108
	Interaction	0.406501	0.446453	0.740238	0.739512	0.565308	0.879311	0.852986	0.516168	0.20265	0.350086	0.748146	0.88052	0.159053	0.466405	0.767028	0.381839	0.850391	0.552818	0.837113	0.0976663	0.179769	0.842352	0.747683	0.167721	0.0184961	0.00488062	0.0186207	0.00522388	0.0244603	0.0433857	0.300468	0.559585	0.842786	0.756787	0.904317	0.495734	0.888626	0.711441	0.0990616	0.123765	0.174266	0.671441	0.0407665	0.488783
																						Control vs. Control + Caffeine	0.636687	0.916383	0.491179	0.232295	0.166386	0.0425677	0.00381274	0.0544238	0.0998659	0.263241	0.996086	0.870841	0.856276	0.999681
																						Control vs. CKO	0.0199584	0.00440684	0.0116336	0.000952634	0.0878438	0.00524965	0.00457307	0.000109938	0.00386818	0.00379698	8.37895e-05	0.00268243	0.0106	0.0366759
																						Control vs. CKO + Caffeine	0.00977127	0.000802048	0.00170626	4.26157e-06	8.80491e-05	9.60618e-05	0.000283057	7.75865e-06	0.000751539	0.0109238	0.00322098	0.0810094	0.268161	0.0836905
																						Control + Caffeine vs. CKO	0.262465	0.0450254	0.00076411	1.50539e-05	0.00140193	1.0732e-05	3.16964e-07	1.42991e-07	2.43137e-05	6.41003e-05	0.000675418	0.00100045	0.00368269	0.0796801
																						Control + Caffeine vs. CKO + Caffeine	0.116886	0.00848548	0.000113058	9.29456e-08	8.47746e-07	1.7411e-07	3.10561e-08	1.81995e-08	6.84226e-06	0.000264864	0.0119173	0.0307329	0.111551	0.143788
																						CKO vs. CKO + Caffeine	0.912503	0.825985	0.892575	0.386251	0.1677	0.697729	0.743666	0.762078	0.811443	0.999993	0.943162	0.86113	0.783047	0.999815
																						p<.0011
																						p<.05

## Sheet: En1-CKO Hypercapnia_Tv
Genotype	1	2	3	4	5	6	7	8	9	10	11	12	13	14	15	16	17	18	19	20	21	22	23	24	25	26	27	28	29	30	31	32	33	34	35	36	37	38	39	40	41	42	43	44
Control	1.33551	NaN	NaN	NaN	1.07616	0.959701	0.899594	0.982348	1.08324	NaN	NaN	NaN	0.988702	0.931318	0.977472	0.920826	0.945414	0.913717	0.960333	1.02567	1.55144	1.71106	1.90055	1.76555	1.80869	1.83542	1.84203	1.90212	NaN	NaN	NaN	0.928876	0.80363	0.870244	1.01029	0.975947	0.997188	1.02848	0.996744	0.860447	0.877576	0.80712	0.774932	0.795548
Control	NaN	NaN	1.04618	0.978901	0.931016	NaN	0.977706	1.07625	1.02979	0.983317	NaN	NaN	NaN	NaN	NaN	NaN	NaN	NaN	NaN	0.976843	1.36131	1.45037	1.32774	1.5796	1.55216	1.47659	1.48086	1.65102	1.42066	1.25198	1.15742	1.00128	0.987653	0.925287	0.826145	0.763735	0.59048	0.885607	0.878588	0.796358	0.808941	0.874405	0.768014	0.725758
Control	1.0294	0.997332	NaN	NaN	0.956148	1.15056	0.947595	0.837876	0.814223	1.01061	0.9456	NaN	NaN	NaN	1.31066	NaN	NaN	NaN	NaN	NaN	1.58728	1.67929	1.65427	1.61457	1.55296	1.52602	1.3594	1.54368	1.58924	0.946708	1.34362	NaN	0.808856	0.901173	0.833589	0.897887	0.838515	0.870735	0.765348	0.779459	0.709816	0.873284	NaN	NaN
Control	NaN	NaN	NaN	1.03357	0.990521	0.979436	1.11678	1.11912	NaN	NaN	1.03071	0.961347	0.908794	0.983021	1.01121	1.00231	1.00974	0.97599	0.92136	0.956094	1.50075	1.66827	1.72016	1.78063	1.67721	1.64843	1.70516	1.63136	NaN	NaN	NaN	NaN	1.09697	NaN	NaN	NaN	NaN	0.900653	0.824628	0.965841	0.915329	0.864101	0.846426	0.900282
Control	1.18874	1.1795	1.01595	0.954142	1.00408	1.09055	NaN	NaN	NaN	1.02679	0.972486	1.03856	0.965583	0.927839	0.982354	0.926947	0.807233	1.01663	0.98225	0.920366	1.6326	1.80739	NaN	NaN	NaN	NaN	NaN	1.69451	1.47936	NaN	1.08318	0.937356	0.860639	0.88212	0.890429	1.00677	1.03815	0.933795	0.791725	1.03102	0.960026	0.895389	0.857017	0.997984
Control	NaN	NaN	NaN	NaN	NaN	NaN	NaN	NaN	NaN	NaN	NaN	NaN	NaN	NaN	NaN	1.09605	0.902235	NaN	NaN	1.00172	1.59023	1.53896	NaN	1.6827	1.63927	1.63719	1.65265	1.32257	1.702	1.47993	1.18755	1.21436	1.15152	NaN	NaN	0.919257	NaN	NaN	NaN	NaN	NaN	NaN	NaN	NaN
Control	0.900468	1.04297	0.891823	NaN	NaN	NaN	NaN	NaN	NaN	NaN	NaN	NaN	NaN	1.00467	0.992644	0.952683	1.02409	1.19065	NaN	NaN	1.61617	1.75371	1.68312	1.72289	1.65358	1.74665	1.78875	1.64106	1.79445	1.72397	NaN	NaN	NaN	NaN	NaN	0.9199	0.908685	0.860846	0.885175	NaN	NaN	NaN	NaN	NaN
Control	NaN	NaN	NaN	NaN	NaN	1.05561	0.929595	NaN	NaN	NaN	NaN	NaN	NaN	NaN	1.01222	0.997957	1.06139	1.00146	0.981017	0.960749	1.71971	1.94892	1.86279	1.88407	1.91635	1.96305	1.82486	1.88662	1.96967	NaN	NaN	NaN	NaN	NaN	NaN	0.998862	0.90023	0.917313	0.932978	NaN	NaN	NaN	NaN	NaN
Control	NaN	0.920118	1.12109	0.931815	0.962162	NaN	1.00778	1.33617	NaN	NaN	NaN	NaN	NaN	NaN	0.912428	0.808438	NaN	NaN	NaN	NaN	1.53076	1.56402	1.53539	1.65562	NaN	1.64978	1.56021	1.47257	1.56154	1.52763	0.973438	NaN	NaN	0.97864	0.856784	0.771771	0.741844	NaN	NaN	NaN	NaN	NaN	NaN	NaN
Control	0.88329	0.876503	0.875984	0.970132	0.928467	0.930475	1.01039	0.968999	1.05642	1.1352	1.20598	1.0302	1.06681	1.02967	0.997957	0.956828	1.20254	NaN	0.9527	0.921461	1.449	1.65716	1.67824	1.63903	1.47245	1.70834	1.79118	1.79815	1.85745	1.40838	1.22179	1.02398	1.02654	1.10447	NaN	NaN	NaN	NaN	1.09656	NaN	NaN	0.948831	0.983461	1.07363
Control	1.06231	NaN	NaN	NaN	NaN	NaN	NaN	0.950006	0.924136	0.872327	0.857137	1.00681	0.990923	1.07354	1.06664	0.924942	1.20113	1.13331	0.937433	0.999361	1.61279	1.83672	1.7746	1.75896	1.78118	1.83068	1.76963	1.80741	1.81287	1.4856	1.13982	0.991097	0.870845	0.852698	1.20827	0.985458	0.933206	0.839565	1.01309	0.912801	0.939861	0.999429	1.0657	1.09158
Control	0.961373	1.00117	1.09159	1.2271	1.08144	0.943703	1.02905	0.926475	1.19235	1.01402	0.973995	1.03294	1.01541	0.931631	1.11016	1.01737	0.789732	0.797652	1.02808	0.834772	1.19379	1.3532	1.31143	1.09175	1.55301	1.77717	1.65501	1.54364	1.60592	1.88479	NaN	NaN	NaN	NaN	NaN	NaN	NaN	NaN	NaN	NaN	1.16612	1.13391	NaN	NaN
Control	0.966174	0.903923	1.02207	0.993595	0.934771	1.05088	1.04857	0.971197	1.0438	0.988722	1.01804	NaN	NaN	1.04192	1.01815	1.05461	NaN	NaN	1.03991	0.903659	1.13344	1.51023	1.65988	1.86253	1.81788	1.78833	1.83346	1.87915	1.85217	1.80489	NaN	NaN	NaN	NaN	NaN	0.891277	0.985532	1.04296	NaN	NaN	0.976959	0.941568	0.96066	0.9522
Control	1.2279	1.0153	0.992797	1.11866	1.09641	1.17312	1.02603	NaN	NaN	1.11562	0.933012	0.871605	0.96338	1.07404	0.542973	1.10042	0.992447	0.981267	0.928505	0.846501	1.26439	1.62195	1.73803	1.91464	1.75119	1.71969	1.71175	1.65205	1.64526	1.68325	1.46029	1.2405	1.06785	1.06751	1.06534	NaN	NaN	1.12888	NaN	1.11845	1.03473	1.00368	0.93911	1.13073
Control	0.943127	0.935207	1.05998	1.1169	1.11977	NaN	NaN	NaN	NaN	NaN	0.877506	NaN	NaN	NaN	NaN	0.97996	1.08317	NaN	1.0461	0.838288	1.19522	1.40295	1.60645	1.76479	1.69639	1.75055	1.74472	1.74486	1.71518	NaN	1.3982	1.09994	1.02043	1.01224	0.880528	1.28332	0.981351	NaN	0.900049	1.02395	0.917188	1.00526	NaN	0.534652
Control	1.08682	0.989155	1.0273	1.07649	NaN	1.15415	0.977214	1.00292	0.974704	1.33194	1.06485	0.89066	0.959419	0.993936	0.936934	0.91008	0.969492	0.889463	0.914873	0.849593	1.19534	1.13341	1.40495	1.50191	1.54272	1.60579	1.69749	1.71934	1.51401	1.62696	1.27955	0.927447	1.05344	0.925255	1.03848	1.04097	0.959372	0.902203	0.923263	1.0063	1.11955	0.999326	0.90783	1.06186
Control	1.11135	1.00572	1.08519	NaN	NaN	NaN	NaN	NaN	1.21558	1.08659	0.913812	0.962597	1.00845	0.916019	1.09523	1.01027	0.927166	0.940737	0.861525	0.859781	1.1895	1.45374	1.63012	1.92315	1.9928	1.95699	1.97579	NaN	NaN	NaN	NaN	NaN	NaN	1.14439	NaN	1.14773	0.884047	1.10571	1.16477	1.11795	NaN	1.24416	1.05975	0.879149
Control	1.0001	0.952228	1.02614	0.987202	0.918853	0.847023	0.838271	1.10593	1.0652	1.01819	1.01743	0.956135	1.18704	1.16556	0.957945	1.07913	1.01987	1.02715	0.97368	0.856924	NaN	NaN	NaN	1.92714	NaN	1.77298	1.6427	1.62638	1.61138	1.6526	1.26098	1.04962	1.00048	0.907563	0.919382	NaN	NaN	NaN	NaN	NaN	NaN	1.02483	0.991473	1.04442
Control	0.979687	0.867675	0.765634	1.05266	0.982885	1.07843	1.10588	1.07117	NaN	NaN	NaN	NaN	NaN	0.984999	NaN	1.3822	0.910675	0.910439	0.996028	0.911634	1.35576	1.14097	1.14355	1.33234	1.43764	1.52901	1.46053	1.51513	1.5659	1.4953	1.24398	1.01326	1.03316	1.10134	1.06671	0.964983	0.989012	0.942439	0.894691	0.894336	0.925635	0.886767	0.772318	0.955464
Control	1.07025	0.975076	1.01157	0.855764	0.836756	1.02559	0.964893	0.865447	1.01904	1.14644	0.9599	0.946016	0.943855	0.956652	1.12608	1.08663	1.06903	1.03334	1.04883	1.05885	0.83945	0.960658	1.17931	0.988468	1.19345	NaN	NaN	1.50207	1.28037	1.66455	NaN	NaN	NaN	NaN	NaN	NaN	NaN	NaN	1.10898	0.997879	1.03602	1.11883	1.22296	1.13816
Control	0.972951	1.12998	1.07791	1.00451	0.973432	0.869828	1.10358	1.15003	1.07374	1.11032	1.15384	1.20238	1.04163	0.9306	0.913718	0.761513	0.763109	1.08097	0.87068	0.815286	0.707169	0.835778	0.95886	0.830321	0.89012	0.921584	0.926935	0.868622	0.926976	1.02211	0.902062	0.727351	0.720889	1.02995	0.952903	0.896573	0.915561	0.922803	0.800796	0.825959	0.71348	0.681776	0.94342	0.866554
Control	0.991117	0.807235	1.09943	1.11084	1.0903	0.910756	0.913316	0.906907	0.957092	1.02436	1.11872	1.18684	1.08129	0.911524	0.946077	0.941384	1.04213	1.00792	0.979391	0.973375	0.888213	0.98984	1.00525	1.02873	1.29207	1.16073	1.13154	1.11625	1.2418	1.29225	1.09406	1.15507	1.29119	NaN	NaN	0.843218	NaN	NaN	1.25969	NaN	NaN	1.26623	NaN	NaN
Control	1.0632	0.996194	1.09719	1.01212	0.917175	NaN	1.10957	NaN	NaN	NaN	NaN	NaN	NaN	NaN	NaN	NaN	NaN	0.96217	0.837749	1.00463	1.03612	NaN	1.51287	1.48779	1.7389	1.76043	1.60356	1.58376	1.69253	1.62758	1.36286	1.11907	1.33246	1.12427	1.0603	NaN	NaN	NaN	NaN	1.02098	1.0637	0.982453	0.95034	1.00143
Control	0.919298	0.83469	0.867506	0.871524	0.87951	0.976388	1.00092	0.970725	1.06197	NaN	NaN	1.23028	NaN	NaN	1.18832	1.09676	1.0242	0.985773	1.04401	1.04814	NaN	NaN	NaN	1.90462	1.78081	1.71716	1.69205	1.67528	1.63216	1.60948	1.58818	1.31363	NaN	NaN	1.34846	NaN	NaN	0.974428	0.969679	1.07845	0.980771	0.792503	0.801105	0.874432
Control	NaN	NaN	0.910859	0.873668	0.98946	0.982973	1.01863	NaN	NaN	NaN	NaN	NaN	1.01376	0.896626	1.0024	1.0247	0.98292	1.05283	1.34935	0.90182	NaN	1.51725	1.55807	1.65698	NaN	1.38519	1.69373	1.70876	1.66615	1.51419	NaN	NaN	0.979905	1.0252	0.928103	1.03075	0.992107	NaN	0.893301	0.803918	0.84075	0.73466	0.818926	0.889561
Control	NaN	NaN	NaN	0.975357	1.01148	0.97289	1.01847	0.994441	0.989082	1.04967	1.00459	0.9635	NaN	NaN	NaN	1.06758	0.859062	NaN	NaN	1.09388	NaN	1.10376	1.16394	1.38592	1.50286	1.53582	1.50139	1.48354	1.52378	1.49159	1.43067	1.27053	1.05101	0.959373	0.948408	0.818302	0.866838	0.764471	0.895912	1.02989	0.902614	0.821947	0.772215	0.757219
Control	1.07616	0.993201	0.933422	0.925144	0.916979	0.970857	1.04633	1.0048	0.870663	1.0379	0.945006	0.998281	1.03248	0.959092	0.969711	1.08097	1.08512	0.975753	1.00595	1.17218	0.874813	1.63811	NaN	1.82071	NaN	NaN	1.83624	1.78306	1.75682	1.83755	NaN	NaN	1.49137	1.13548	1.12809	1.15855	1.09849	1.14164	NaN	1.10698	NaN	1.12712	1.01298	0.886832
Control	1.17409	NaN	NaN	1.19796	1.03714	1.0295	1.08722	1.23062	1.00121	0.868982	1.03696	0.937377	0.917541	0.915561	0.921586	0.893966	0.918006	0.922073	0.83683	1.07339	1.20595	1.13889	1.28583	1.43073	1.64759	1.81694	1.86034	1.99541	NaN	1.90305	NaN	1.76374	1.53437	1.34625	1.16051	1.33513	NaN	NaN	NaN	NaN	NaN	NaN	1.09669	1.152
Control	NaN	NaN	1.29121	1.04201	0.951015	0.91554	1.02497	1.00715	0.968794	1.13195	1.04308	NaN	NaN	NaN	NaN	0.960703	0.848221	0.900738	0.939845	0.974771	NaN	NaN	NaN	NaN	NaN	NaN	1.08462	1.3029	1.5537	1.7097	1.42798	1.25585	NaN	NaN	NaN	NaN	NaN	NaN	0.957118	1.05338	0.920442	NaN	NaN	NaN
CKO	0.982427	0.998507	0.971864	1.00725	0.993372	1.00236	0.998764	1.02422	1.01932	0.975221	0.970222	0.994553	0.980393	1.01653	1.02889	0.931784	1.05422	0.978685	1.0556	1.01581	1.28737	1.26304	1.22818	1.20526	1.17542	1.17533	1.15438	1.17568	1.18864	0.991695	0.880818	0.878077	0.933116	0.906673	0.89536	0.93687	0.913567	0.914399	0.812607	0.842413	0.960414	0.928291	0.899652	0.858149
CKO	0.990999	0.845405	1.04592	1.01151	0.978018	0.970417	1.04369	1.02351	0.960367	1.05587	0.992081	1.04792	0.96586	1.05762	1.03316	0.996372	0.98927	1.0024	0.97063	1.01898	1.27503	1.29314	1.23689	1.30863	1.2552	1.23192	1.2474	1.22242	1.19827	1.14043	1.02004	0.998823	0.805363	NaN	0.565826	NaN	1.00001	0.41563	NaN	NaN	NaN	NaN	NaN	NaN
CKO	NaN	0.971098	0.992235	0.958219	1.05351	1.16423	1.03065	0.944701	0.736806	0.991266	1.05922	1.07585	1.01055	1.01315	0.952484	0.994554	0.96828	1.0361	0.97152	1.07558	1.50407	1.57312	1.45409	1.4324	1.33515	1.27541	1.20181	1.12143	1.10431	1.03321	0.995696	1.12861	1.11466	1.24644	1.09654	1.04589	1.11731	1.17781	1.02413	1.07657	0.989358	1.10154	1.16866	1.03661
CKO	0.956102	1.01442	0.989747	0.912545	0.881512	1.01355	1.06619	1.04223	1.17823	1.06852	1.05836	1.04462	0.874619	1.05408	0.997242	1.09078	0.993675	0.895133	0.981617	0.88681	1.56862	1.47105	1.37105	1.23689	1.07546	0.980014	0.966478	0.946232	0.991056	0.652225	1.16179	1.41425	NaN	0.911556	NaN	1.18032	1.13034	0.938583	0.938938	1.01497	0.809209	0.987054	1.06548	0.952229
CKO	1.00493	1.07552	1.09838	1.07108	0.998995	1.05453	1.04672	0.948112	0.999835	1.02454	1.00252	1.00311	0.947032	1.0282	0.933778	0.936939	1.00226	0.948032	0.942291	0.933198	0.844022	1.21752	1.22415	1.21299	1.13511	1.09289	1.03244	0.994565	0.973062	0.888215	0.726089	1.07255	1.24702	1.26232	NaN	1.24332	0.98835	0.230278	NaN	0.365945	1.44325	NaN	NaN	NaN
CKO	0.953912	1.04946	1.08761	1.0882	1.08048	1.04436	1.04955	1.07492	1.02305	0.9302	0.823506	0.939401	0.949455	1.01898	1.03823	1.02673	1.02995	1.01074	0.926613	0.854644	0.793032	0.956946	1.02982	0.931804	0.886938	0.871712	0.882064	0.919318	0.93378	1.23211	0.996658	1.13876	1.06044	1.04878	1.02359	1.17147	1.11734	1.06807	0.978392	0.930514	0.917764	1.00704	1.01325	0.999156
CKO	0.775762	0.739782	0.987991	0.961568	0.958532	1.09774	1.00668	1.05908	0.867364	0.918482	1.15844	1.11707	1.276	0.953922	0.869772	0.740122	0.948574	1.15145	1.28994	1.12173	0.686079	0.829363	0.970439	0.807427	0.963873	0.910877	0.932744	0.921605	0.935619	0.911235	0.934099	0.88526	0.63622	0.786521	0.818226	0.774078	1.04359	1.20646	0.872517	1.11035	0.864038	1.03411	1.12136	0.905656
CKO	0.97736	0.989782	0.961591	0.984259	1.02876	0.989518	0.985663	1.02894	0.955303	0.985132	1.00539	0.978349	1.07028	1.05778	0.96358	1.06014	1.04991	0.945053	0.999013	0.984189	1.12543	1.25709	1.24021	1.24461	1.21587	1.22078	1.23475	1.18459	1.22391	1.12023	0.954636	0.848909	0.854018	0.794382	0.861865	0.8994	0.870625	0.9435	0.903191	0.916754	0.898789	0.925765	0.956909	0.993286
CKO	0.943089	1.00242	0.964784	1.01628	0.968884	1.02249	1.0107	1.0181	1.01056	0.968603	1.00787	1.00532	0.987428	1.01945	NaN	0.9774	1.04121	1.00758	0.965252	1.06259	1.05172	1.28789	1.38454	1.33898	1.32518	1.31652	1.31776	1.32783	1.27241	1.20533	1.01472	0.88291	0.862498	0.951904	0.937427	0.950601	0.914817	0.905325	0.926069	0.852387	0.909731	0.895113	0.931797	0.894545
CKO	0.990168	1.00521	1.01097	0.975554	0.987575	0.974872	0.978805	1.0164	0.962894	1.00587	1.00743	1.0111	1.03082	1.01044	1.03956	1.01524	0.964523	1.01292	0.97478	1.02486	1.17762	1.27842	1.24563	1.24054	1.24727	1.20322	1.25851	1.22792	1.2157	1.14944	0.919339	0.89551	0.856991	0.887459	0.916534	0.849685	0.912765	0.891521	0.92244	0.87613	0.912697	0.921609	0.912014	0.923911
p-value	0.0344274	0.98983	0.922503	0.647656	0.678042	0.350134	0.590721	0.882651	0.256313	0.100096	0.892658	0.821804	0.910285	0.0821555	0.751851	0.563367	0.46982	0.68026	0.420543	0.190444	0.128623	0.0496032	0.00980485	0.000585573	8.81111e-06	2.28398e-07	1.13033e-06	4.09721e-07	1.59707e-07	1.29745e-06	7.95657e-05	0.239488	0.131622	0.514554	0.0716673	0.714831	0.0758985	0.328987	0.602037	0.196112	0.61063	0.758357	0.118307	0.904308
p<.0011

## Sheet: En1-CKO Hypercapnia_RF
Genotype	1	2	3	4	5	6	7	8	9	10	11	12	13	14	15	16	17	18	19	20	21	22	23	24	25	26	27	28	29	30	31	32	33	34	35	36	37	38	39	40	41	42	43	44
Control	0.850315	NaN	NaN	NaN	0.92415	0.896407	1.29428	1.25234	1.2027	NaN	NaN	NaN	0.822547	1.08146	0.936585	0.873878	0.885151	0.895401	0.898946	1.18584	1.07153	1.24802	1.28072	1.28405	1.28123	1.23062	1.29802	1.40915	NaN	NaN	NaN	0.938899	1.28314	1.25006	1.17709	1.18353	1.12997	1.19246	0.943771	0.975178	0.981419	0.9763	0.891605	0.911085
Control	NaN	NaN	0.874641	0.984102	1.06089	NaN	1.03298	1.05148	1.01563	1.02779	NaN	NaN	NaN	NaN	NaN	NaN	NaN	NaN	NaN	0.952486	0.990167	1.01277	0.897268	1.04615	1.02519	1.0116	1.07863	1.0412	1.01739	0.93432	0.850165	0.867277	0.845068	0.770937	0.737413	0.517906	0.978448	0.849282	0.877749	0.77286	0.810552	0.785849	0.789344	0.787044
Control	0.93257	0.846028	NaN	NaN	1.34746	1.0472	0.817433	0.948991	0.888954	1.00913	1.13906	NaN	NaN	NaN	1.02318	NaN	NaN	NaN	NaN	NaN	1.25905	1.26747	1.25645	1.32138	1.27691	1.269	1.42027	1.29298	1.25941	1.16973	1.0231	NaN	1.12248	0.839932	0.786325	0.93946	0.788419	0.803833	0.74635	0.761972	0.772446	1.05056	NaN	NaN
Control	NaN	NaN	NaN	0.96429	0.981613	1.10015	1.09894	1.07488	NaN	NaN	1.08775	0.91829	0.868785	1.02751	1.10713	1.11379	0.952066	0.969317	0.841083	0.89441	1.18567	1.29782	1.4173	1.30645	1.2505	1.26231	1.35794	1.4899	NaN	NaN	NaN	NaN	1.1988	NaN	NaN	NaN	NaN	0.94635	1.07557	0.963613	0.945478	0.833835	0.821735	0.91394
Control	1.12644	1.10656	1.13022	1.05109	1.23782	1.30193	NaN	NaN	NaN	0.795297	0.989129	0.960309	1.07286	0.944769	0.95872	0.856586	0.697874	0.977179	0.955323	0.837878	1.29265	1.47798	NaN	NaN	NaN	NaN	NaN	1.3891	1.29508	NaN	1.04714	0.852551	0.820748	0.898548	0.88291	1.04759	1.11087	0.903104	0.708738	0.895013	1.00224	0.732915	0.881802	0.989633
Control	NaN	NaN	NaN	NaN	NaN	NaN	NaN	NaN	NaN	NaN	NaN	NaN	NaN	NaN	NaN	1.02018	1.04106	NaN	NaN	0.938759	1.31515	1.29153	NaN	1.32488	1.33755	1.36119	1.31335	1.37093	1.32247	1.30657	1.13867	1.13322	0.977521	NaN	NaN	1.11118	NaN	NaN	NaN	NaN	NaN	NaN	NaN	NaN
Control	1.11347	1.04441	1.22498	NaN	NaN	NaN	NaN	NaN	NaN	NaN	NaN	NaN	NaN	1.01049	0.929353	0.921574	0.958217	0.797501	NaN	NaN	1.35645	1.33133	1.3815	1.32498	1.28159	1.32557	1.32918	1.31706	1.32768	1.23418	NaN	NaN	NaN	NaN	NaN	0.998396	0.950454	1.00191	0.960302	NaN	NaN	NaN	NaN	NaN
Control	NaN	NaN	NaN	NaN	NaN	0.881441	1.00205	NaN	NaN	NaN	NaN	NaN	NaN	NaN	1.02848	1.09894	1.09399	1.02966	0.978365	0.887069	1.47297	1.43223	1.48473	1.46949	1.47208	1.32586	1.42512	1.38259	1.41174	NaN	NaN	NaN	NaN	NaN	NaN	0.968071	1.0821	0.875586	0.904319	NaN	NaN	NaN	NaN	NaN
Control	NaN	0.915503	0.799312	1.09415	0.994358	NaN	0.996851	1.20521	NaN	NaN	NaN	NaN	NaN	NaN	0.912933	1.08169	NaN	NaN	NaN	NaN	1.2615	1.23688	1.35572	1.21832	NaN	1.24992	1.20241	1.20152	1.17569	1.2255	1.15493	NaN	NaN	0.972396	0.88168	0.837704	1.03513	NaN	NaN	NaN	NaN	NaN	NaN	NaN
Control	0.861516	0.867809	0.854149	0.843142	0.833851	0.835526	1.04585	0.987696	1.19936	1.04673	1.27888	1.06747	0.93295	1.03912	1.0278	1.16815	1.0029	NaN	1.03808	1.06902	1.2119	1.28865	1.40153	1.38616	1.32658	1.40889	1.3242	1.30353	1.26373	1.34415	1.32854	1.26066	1.12747	1.33886	NaN	NaN	NaN	NaN	0.956276	NaN	NaN	1.01139	1.08825	1.07331
Control	0.756613	NaN	NaN	NaN	NaN	NaN	NaN	1.12693	0.897774	0.980931	0.893194	0.892221	1.04248	1.15205	1.12488	0.875368	1.02247	1.25364	0.994812	0.986636	1.29081	1.41315	1.48465	1.40548	1.50463	1.46079	1.40633	1.47657	1.49606	1.49173	1.15945	0.998657	0.955587	0.752226	0.883444	1.00647	1.03044	0.916836	0.868182	0.980702	0.853888	0.880416	0.972701	1.17253
Control	0.985317	1.0931	1.24357	1.19235	1.13182	0.952159	0.97391	0.769512	1.22465	1.0881	1.00948	1.02985	0.930951	1.04451	0.949825	0.763059	0.925838	0.90725	0.857042	0.927721	0.989784	1.01923	0.981497	0.993766	1.2334	1.26237	1.19026	1.09875	1.10775	1.49731	NaN	NaN	NaN	NaN	NaN	NaN	NaN	NaN	NaN	NaN	1.19086	1.24178	NaN	NaN
Control	0.903052	0.855991	0.882149	0.924995	0.814451	1.03635	1.03055	0.894948	0.925459	1.13336	1.25643	NaN	NaN	1.00977	1.10987	1.28354	NaN	NaN	0.957029	0.982053	1.02011	1.19489	1.3065	1.36376	1.55504	1.5094	1.49851	1.49359	1.39172	1.35348	NaN	NaN	NaN	NaN	NaN	1.1493	1.30536	1.188	NaN	NaN	0.968709	0.934528	0.877286	0.893738
Control	1.02423	0.976293	1.09286	1.08175	1.06983	1.1174	1.03923	NaN	NaN	0.940482	0.936273	0.903407	0.907461	1.1347	1.02588	1.0083	0.938375	0.941411	0.960523	0.901585	1.00692	1.11446	1.21986	1.30012	1.32065	1.3611	1.35516	1.34655	1.27783	1.32969	1.23186	1.14849	1.06537	1.06552	0.990014	NaN	NaN	1.02333	NaN	0.98733	0.888954	0.844324	0.974241	1.07795
Control	0.913654	0.897671	1.03701	1.02559	1.03674	NaN	NaN	NaN	NaN	NaN	0.929583	NaN	NaN	NaN	NaN	1.03814	1.18977	NaN	1.04495	0.886883	1.07518	1.03864	1.09975	1.24173	1.25284	1.31524	1.3237	1.31783	1.32945	NaN	1.25172	1.13542	1.17977	1.00654	0.909739	0.955298	1.1285	NaN	1.11331	1.05674	0.912421	1.00826	NaN	0.860224
Control	1.10092	1.15094	1.16138	1.28047	NaN	1.15322	1.19936	0.980129	1.00105	1.21941	0.911317	0.810492	0.93315	0.918858	0.888102	0.866043	0.847163	0.865146	0.852974	0.859867	0.896184	0.924362	0.968578	0.985173	1.06143	1.11453	1.17615	1.16188	0.897727	1.05006	0.855213	0.884195	0.862963	0.85638	0.91374	0.895997	0.907715	0.98996	1.07609	0.869824	0.836094	0.852593	0.870169	0.894526
Control	1.15226	1.20861	1.3669	NaN	NaN	NaN	NaN	NaN	1.2355	0.915786	0.834092	0.865708	0.988294	0.953473	0.982695	0.870988	0.883924	0.84778	0.856311	1.03768	0.960648	1.08424	1.14613	1.28258	1.2859	1.24852	1.31118	NaN	NaN	NaN	NaN	NaN	NaN	1.07596	NaN	1.34066	1.5485	1.30853	1.30468	1.11691	NaN	0.891754	0.839264	0.77507
Control	0.936506	0.893143	0.940467	0.919413	0.874723	0.899492	0.995061	0.994084	0.907299	0.914186	0.88565	0.93379	1.17911	1.00683	1.02314	1.01184	1.08743	1.28623	1.13862	1.17299	NaN	NaN	NaN	1.4027	NaN	1.42504	1.31781	1.26761	1.27005	1.32622	1.21381	1.00135	0.904801	0.918985	1.14111	NaN	NaN	NaN	NaN	NaN	NaN	1.15062	1.20483	1.28387
Control	0.907071	0.853316	0.828468	0.985497	0.949248	0.940938	1.12787	1.12991	NaN	NaN	NaN	NaN	NaN	1.33573	NaN	0.845233	0.994672	1.01543	1.07917	1.00745	1.00683	1.02395	0.986381	0.99984	0.985759	1.05166	1.0261	1.05911	1.06488	1.07788	0.979182	0.878476	0.984544	1.00764	0.960515	0.912983	0.937808	0.910402	0.878305	0.876233	0.926938	0.858933	0.814242	0.825696
Control	1.16455	1.06793	0.969285	1.07657	1.00984	1.00394	1.0498	0.96107	0.823057	0.99803	1.00403	0.978404	0.923517	0.919867	1.0128	1.04763	1.00998	1.01488	0.992974	0.971843	0.968352	0.936444	1.26691	1.31042	1.29717	NaN	NaN	1.35594	1.41285	1.34636	NaN	NaN	NaN	NaN	NaN	NaN	NaN	NaN	1.16928	1.21466	1.22049	1.37017	1.27988	1.29473
Control	1.01849	1.13785	0.975647	0.938005	0.928711	0.876992	1.08838	1.17528	1.23483	1.11761	1.17692	1.16095	1.00081	0.909809	0.870346	0.890786	0.717122	1.03311	0.874852	0.873498	0.813689	0.900816	0.722398	0.851662	0.869305	0.775651	0.853068	0.845915	0.835882	0.820924	0.82127	0.948674	1.02048	0.865122	0.825535	0.789991	0.812588	0.772433	0.758483	0.778945	0.782193	0.855288	0.742998	0.82544
Control	0.971442	1.11729	0.979926	1.02531	1.07847	0.992565	0.953364	0.956849	0.92094	1.02778	1.03681	1.02183	0.959814	0.987268	0.959717	0.978945	1.0222	1.03476	0.990541	0.984185	0.960611	0.985712	0.948831	0.952137	1.21903	1.16485	1.30991	1.26843	1.34716	1.32278	1.27921	1.24391	1.19779	NaN	NaN	1.56335	NaN	NaN	1.06167	NaN	NaN	1.16714	NaN	NaN
Control	0.904322	1.08667	0.951855	0.863983	0.925848	NaN	1.18439	NaN	NaN	NaN	NaN	NaN	NaN	NaN	NaN	NaN	NaN	1.05982	0.965844	1.05727	1.11725	NaN	1.10788	1.13176	1.23469	1.16695	1.11984	1.08205	1.06648	1.07425	0.940148	0.858265	1.00118	1.05582	0.957555	NaN	NaN	NaN	NaN	0.926115	0.89582	0.880247	0.932547	0.782005
Control	0.874147	0.89146	0.903991	0.866287	0.845568	0.891118	1.18776	1.11294	1.13005	NaN	NaN	0.899379	NaN	NaN	0.837701	1.11451	1.09205	1.10102	1.19318	1.05884	NaN	NaN	NaN	1.25192	1.35091	1.28412	1.29639	1.21626	1.44145	1.37674	1.3616	1.43369	NaN	NaN	0.947242	NaN	NaN	1.28235	0.898442	1.0226	0.847328	0.917592	0.924951	0.8555
Control	NaN	NaN	0.865982	0.887186	0.879606	1.17584	1.05892	NaN	NaN	NaN	NaN	NaN	1.00593	0.913684	1.0197	1.04073	1.09238	1.11954	1.0139	0.926582	NaN	1.20487	1.27079	1.36157	NaN	1.28449	1.27213	1.28428	1.46595	1.33921	NaN	NaN	1.08846	1.00659	1.18596	0.953901	0.902906	NaN	0.986599	0.882084	0.876862	0.790298	0.780788	1.0597
Control	NaN	NaN	NaN	0.910338	1.01712	1.03233	1.03555	0.992576	0.980274	1.04594	1.03448	0.972104	NaN	NaN	NaN	1.08926	0.869943	NaN	NaN	1.02009	NaN	1.02488	1.09883	1.08762	1.0644	1.13968	1.15866	1.13258	1.12277	1.09787	1.0837	1.06312	0.983582	0.962939	0.966273	0.944853	0.916392	0.906803	0.916258	0.944143	0.915905	0.860018	0.852746	0.837246
Control	1.0254	0.927175	0.93318	0.972699	0.87082	0.882815	1.11979	1.04638	1.01983	1.03969	1.03493	1.01564	0.987659	0.982895	0.950662	1.09432	1.10648	0.959166	0.8141	1.21638	1.38944	1.06782	NaN	1.31929	NaN	NaN	1.44915	1.34753	1.44112	1.33582	NaN	NaN	1.34277	1.3453	1.2907	1.24157	1.29708	1.20448	NaN	1.16969	NaN	1.08871	1.06585	0.996141
Control	1.02563	NaN	NaN	1.16834	1.09007	1.09903	1.06819	1.17611	0.886961	0.897601	0.852065	0.981809	0.999054	1.0023	0.973633	0.920747	0.971445	0.994834	0.851765	1.04041	1.14465	1.09256	1.0718	1.14994	1.24476	1.38968	1.41747	1.47794	NaN	1.46997	NaN	1.49731	1.43804	1.32096	1.35117	1.32726	NaN	NaN	NaN	NaN	NaN	NaN	1.26617	1.13781
Control	NaN	NaN	0.821519	0.997669	0.946557	1.10374	1.05632	1.10528	1.06878	1.28067	1.03496	NaN	NaN	NaN	NaN	0.865524	0.812935	0.879413	1.00175	1.02488	NaN	NaN	NaN	NaN	NaN	NaN	1.31257	1.22926	1.1813	1.1953	1.17863	1.2054	NaN	NaN	NaN	NaN	NaN	NaN	1.03431	0.99659	1.07264	NaN	NaN	NaN
CKO	0.935297	0.946392	1.04123	1.01196	1.01961	0.957315	1.01831	0.964018	1.01927	1.04166	1.01132	1.00767	1.03211	1.03822	0.974084	1.0278	0.98022	1.00134	0.995485	0.976671	1.04335	1.0315	0.994541	0.995844	0.990513	0.999452	0.990052	0.967618	0.944283	0.961236	0.823396	0.852326	0.816424	0.835585	0.853931	0.897301	0.914727	0.947291	0.984922	1.02027	0.918474	0.946377	0.982917	0.939661
CKO	0.8023	0.869497	1.05094	1.07029	1.05139	1.0322	0.960347	1.00414	1.02307	1.00745	1.03804	1.0158	1.03899	1.0244	0.981318	0.983511	0.98635	0.998034	1.02624	1.03569	1.20201	1.1865	1.17738	1.11461	1.16976	1.15086	1.10277	1.12085	1.14666	1.05321	0.888048	0.709645	0.222582	NaN	0.179868	NaN	0.566107	0.359109	NaN	NaN	NaN	NaN	NaN	NaN
CKO	NaN	1.14623	1.03578	1.0864	1.0723	0.983399	0.961567	0.97684	1.143	0.992888	0.955184	0.9642	0.948025	0.980317	1.04115	0.973948	0.984443	0.895061	0.935535	0.923723	1.06617	1.00182	0.987527	0.968955	0.919588	0.890524	0.883092	0.795635	0.814759	0.818929	0.556691	0.466999	0.560727	0.343243	0.541267	0.517323	0.543395	0.466845	0.612145	0.535371	0.559915	0.517284	0.436315	0.55423
CKO	1.24333	1.07557	1.20867	1.1059	1.21122	1.3306	1.2328	1.03856	0.702371	1.115	1.11682	1.09981	0.887147	1.04878	0.759723	0.532525	0.560005	0.873595	1.10469	0.752893	1.40438	1.48768	1.31474	1.20377	1.11266	1.0141	0.979863	0.837401	0.653312	0.515887	0.339945	0.0740644	NaN	0.440075	NaN	0.858713	0.170492	0.655891	0.761832	0.723569	0.736384	0.588148	0.3705	0.628629
CKO	1.08159	1.0371	1.02111	1.0659	1.00575	0.997737	1.038	0.986168	1.02559	1.00815	1.10502	1.00227	1.04469	1.04524	0.912296	0.928468	0.999417	0.969834	0.860887	0.864793	0.883804	1.09582	1.2621	1.25404	1.20186	1.17477	1.10178	1.092	1.07315	0.96179	0.363181	0.194026	0.0518581	0.208634	NaN	0.075687	0.0730248	0.0424623	NaN	0.0784809	0.19813	NaN	NaN	NaN
CKO	1.00286	1.04878	1.06011	1.09983	1.06854	1.12632	0.934684	1.01867	0.931019	0.967037	0.967998	0.96299	0.965977	1.04377	1.07643	1.09944	0.834534	0.900044	0.956159	0.934824	1.04054	1.09292	1.05066	0.994552	0.933176	0.866296	0.845923	0.825869	0.877976	0.929281	0.920314	1.02857	1.01203	1.03645	1.18037	1.03684	0.980901	1.07937	1.03518	1.08674	1.07822	1.10941	1.10473	0.974995
CKO	0.53425	0.45226	0.539236	0.525507	0.746887	1.59372	1.71687	1.90976	1.03647	1.66357	1.226	0.71917	0.886936	1.10775	1.57487	1.39497	0.715874	0.565184	0.423168	0.66755	1.20985	0.781968	1.62414	1.72868	1.77784	1.52454	1.88997	1.90559	1.70657	1.48737	1.43458	0.493225	1.34426	0.964853	0.865699	0.948232	1.00478	0.710595	0.866597	0.764224	0.933162	0.964562	0.698582	1.19035
CKO	1.03328	1.00573	1.04791	1.01162	1.00983	1.02856	1.00537	1.0246	0.966982	0.99668	0.981328	1.01285	0.956616	0.948384	1.02885	0.996275	0.9867	1.0132	0.977733	0.967504	1.09977	1.15169	1.12312	1.10065	1.08585	1.08827	1.09156	1.00566	1.04107	1.05265	1.02198	0.934236	0.952818	0.938434	0.848827	0.856044	0.877516	0.868844	0.906352	0.883829	0.882323	0.872632	0.874627	0.902582
CKO	1.02553	1.02053	1.04329	0.995736	1.04096	0.98239	1.021	1.0253	0.989432	1.0169	0.959013	0.892415	0.977985	1.0195	NaN	1.06843	1.00428	0.919495	1.0345	0.963312	0.952247	1.21469	1.186	1.17112	1.16881	1.17069	1.13888	1.11444	1.13024	1.12997	1.05001	0.951162	0.913858	0.983345	0.932695	0.914236	0.990702	1.00521	0.931254	0.872992	0.790858	0.974627	0.994573	0.971009
CKO	0.999541	1.00302	1.00075	1.01424	1.00903	1.01079	0.955963	0.974349	1.02639	0.99393	0.971202	1.00045	0.99774	1.02481	1.01265	1.01626	1.04728	0.99633	0.993435	0.951848	1.14139	1.18252	1.1487	1.14312	1.13291	1.13111	1.09414	1.11116	1.06868	1.07524	1.03059	0.941517	0.9054	0.902822	0.866043	0.918591	0.898782	0.886354	0.891624	0.953938	0.926079	0.896911	0.938408	0.903259
p-value	0.771649	0.538866	0.840123	0.94275	0.532559	0.120155	0.715951	0.544535	0.395011	0.387218	0.725825	0.903656	0.963152	0.808949	0.295379	0.829997	0.26133	0.0859543	0.520922	0.0347852	0.715361	0.600295	0.934863	0.392858	0.172895	0.0176504	0.024139	0.0148369	0.0140862	0.0021571	0.0102217	0.000389822	0.00557953	0.0067564	0.0358512	0.0179423	0.00249632	0.00388258	0.153223	0.0277402	0.0455355	0.176668	0.0916318	0.267208
p<.0011

## Sheet: En1-CKO Hypercapnia_Mv
Group	Genotype	1	2	3	4	5	6	7	8	9	10	11	12	13	14	15	16	17	18	19	20	21	22	23	24	25	26	27	28	29	30	31	32	33	34	35	36	37	38	39	40	41	42	43	44
Regular	Control	1.1356	NaN	NaN	NaN	0.994533	0.860283	1.16433	1.23023	1.30282	NaN	NaN	NaN	0.813254	1.00718	0.915485	0.80469	0.836834	0.818143	0.863288	1.21628	1.66241	2.13544	2.43406	2.26706	2.31735	2.2587	2.391	2.68037	NaN	NaN	NaN	0.872121	1.03117	1.08786	1.1892	1.15506	1.12679	1.22642	0.940698	0.839089	0.861269	0.787992	0.690933	0.724812
Regular	Control	NaN	NaN	0.915034	0.963339	0.98771	NaN	1.00995	1.13165	1.04588	1.01064	NaN	NaN	NaN	NaN	NaN	NaN	NaN	NaN	NaN	0.930429	1.34792	1.4689	1.19134	1.6525	1.59126	1.49372	1.59729	1.71904	1.44536	1.16975	0.983998	0.868387	0.834634	0.713338	0.609211	0.395543	0.577754	0.75213	0.77118	0.615473	0.655689	0.68715	0.606227	0.571203
Regular	Control	0.959985	0.843771	NaN	NaN	1.28837	1.20487	0.774595	0.795137	0.723807	1.01983	1.0771	NaN	NaN	NaN	1.34104	NaN	NaN	NaN	NaN	NaN	1.99846	2.12845	2.0785	2.13347	1.98299	1.93651	1.93071	1.99595	2.00151	1.10739	1.37465	NaN	0.907927	0.756924	0.655472	0.843529	0.661102	0.699925	0.571218	0.593925	0.548295	0.917442	NaN	NaN
Regular	Control	NaN	NaN	NaN	0.996659	0.972308	1.07753	1.22727	1.20292	NaN	NaN	1.12116	0.882795	0.789547	1.01006	1.11954	1.11636	0.961337	0.946044	0.774941	0.85514	1.77939	2.16511	2.43797	2.32631	2.09735	2.08082	2.31549	2.43056	NaN	NaN	NaN	NaN	1.31504	NaN	NaN	NaN	NaN	0.852333	0.886947	0.930697	0.865423	0.720517	0.695538	0.822804
Regular	Control	1.33905	1.30519	1.14825	1.00289	1.24287	1.41983	NaN	NaN	NaN	0.816604	0.961914	0.997335	1.03594	0.876594	0.941802	0.79401	0.563347	0.993426	0.938366	0.771155	2.11039	2.67129	NaN	NaN	NaN	NaN	NaN	2.35385	1.91589	NaN	1.13424	0.799144	0.706368	0.792627	0.786169	1.05468	1.15326	0.843314	0.561126	0.922774	0.962174	0.656244	0.75572	0.987638
Regular	Control	NaN	NaN	NaN	NaN	NaN	NaN	NaN	NaN	NaN	NaN	NaN	NaN	NaN	NaN	NaN	1.11817	0.939276	NaN	NaN	0.940371	2.0914	1.98761	NaN	2.22939	2.19261	2.22852	2.17051	1.81316	2.25085	1.93363	1.35224	1.37614	1.12564	NaN	NaN	1.02146	NaN	NaN	NaN	NaN	NaN	NaN	NaN	NaN
Regular	Control	1.00265	1.08929	1.09247	NaN	NaN	NaN	NaN	NaN	NaN	NaN	NaN	NaN	NaN	1.01521	0.922517	0.877967	0.9813	0.949546	NaN	NaN	2.19225	2.33477	2.32523	2.28279	2.11921	2.31531	2.37757	2.16137	2.38245	2.12769	NaN	NaN	NaN	NaN	NaN	0.918425	0.863663	0.862487	0.850035	NaN	NaN	NaN	NaN	NaN
Regular	Control	NaN	NaN	NaN	NaN	NaN	0.930458	0.931496	NaN	NaN	NaN	NaN	NaN	NaN	NaN	1.04105	1.0967	1.16115	1.03117	0.959793	0.852251	2.53308	2.79129	2.76575	2.76863	2.82102	2.60274	2.60064	2.60843	2.78067	NaN	NaN	NaN	NaN	NaN	NaN	0.966969	0.97414	0.803186	0.84371	NaN	NaN	NaN	NaN	NaN
Regular	Control	NaN	0.842371	0.896101	1.01954	0.956733	NaN	1.0046	1.61037	NaN	NaN	NaN	NaN	NaN	NaN	0.832986	0.874476	NaN	NaN	NaN	NaN	1.93104	1.93451	2.08155	2.01708	NaN	2.0621	1.87601	1.76932	1.83589	1.87211	1.12425	NaN	NaN	0.951625	0.755409	0.646516	0.767904	NaN	NaN	NaN	NaN	NaN	NaN	NaN
Regular	Control	0.760968	0.760637	0.748221	0.817959	0.774204	0.777436	1.05672	0.957077	1.26703	1.18825	1.54231	1.09971	0.995276	1.06994	1.0257	1.11772	1.20602	NaN	0.988978	0.985064	1.75604	2.13549	2.35211	2.27195	1.95332	2.40686	2.37188	2.34395	2.34732	1.89308	1.6232	1.2909	1.15738	1.47873	NaN	NaN	NaN	NaN	1.04861	NaN	NaN	0.959635	1.07025	1.15234
Regular	Control	0.803755	NaN	NaN	NaN	NaN	NaN	NaN	1.07059	0.829665	0.855693	0.76559	0.898299	1.03301	1.23677	1.19984	0.809664	1.22812	1.42076	0.93257	0.986005	2.08181	2.59557	2.63465	2.47218	2.68002	2.67424	2.48868	2.66877	2.71216	2.21611	1.32157	0.989766	0.832168	0.641422	1.06744	0.991838	0.961612	0.769744	0.879547	0.895186	0.802536	0.879914	1.03661	1.2799
Regular	Control	0.947257	1.09437	1.35747	1.46313	1.22399	0.898555	1.0022	0.712934	1.4602	1.10335	0.983226	1.06377	0.945301	0.973095	1.05446	0.776311	0.731164	0.72367	0.881111	0.774436	1.18159	1.37922	1.28716	1.08494	1.91548	2.24344	1.96989	1.69608	1.77896	2.82212	NaN	NaN	NaN	NaN	NaN	NaN	NaN	NaN	NaN	NaN	1.38869	1.40806	NaN	NaN
Regular	Control	0.872505	0.77375	0.901616	0.919071	0.761326	1.08907	1.08061	0.869171	0.965997	1.12058	1.27909	NaN	NaN	1.05211	1.13002	1.35363	NaN	NaN	0.995228	0.887441	1.15624	1.80455	2.16863	2.54004	2.82688	2.6993	2.74746	2.80669	2.57771	2.44288	NaN	NaN	NaN	NaN	NaN	1.02434	1.28648	1.23904	NaN	NaN	0.94639	0.879921	0.842774	0.851017
Regular	Control	1.25766	0.991232	1.08498	1.21011	1.17298	1.31084	1.06629	NaN	NaN	1.04922	0.873554	0.787413	0.87423	1.21872	0.557024	1.10956	0.931288	0.923776	0.89185	0.763193	1.27314	1.8076	2.12016	2.48926	2.31271	2.34066	2.3197	2.22457	2.10236	2.2382	1.79887	1.4247	1.13765	1.13746	1.0547	NaN	NaN	1.15522	NaN	1.10428	0.91983	0.847432	0.91492	1.21888
Regular	Control	0.861692	0.839509	1.0992	1.14548	1.16091	NaN	NaN	NaN	NaN	NaN	0.815715	NaN	NaN	NaN	NaN	1.01734	1.28873	NaN	1.09313	0.743463	1.28507	1.45716	1.7667	2.19138	2.12531	2.30239	2.30949	2.29944	2.28025	NaN	1.75016	1.2489	1.20388	1.01886	0.801051	1.22595	1.10746	NaN	1.00204	1.08205	0.836862	1.01357	NaN	0.459921
Regular	Control	1.1965	1.13845	1.19309	1.37841	NaN	1.33099	1.17203	0.98299	0.975732	1.62419	0.970417	0.721873	0.895282	0.913286	0.832093	0.788169	0.821317	0.769516	0.780362	0.730537	1.07124	1.04768	1.3608	1.47964	1.63749	1.78971	1.9965	1.99767	1.35917	1.7084	1.09429	0.820044	0.909082	0.79237	0.9489	0.932701	0.870836	0.893145	0.993511	0.875307	0.936047	0.852019	0.789966	0.949864
Regular	Control	1.28056	1.21552	1.48335	NaN	NaN	NaN	NaN	NaN	1.50184	0.995087	0.762203	0.833328	0.996643	0.873399	1.07627	0.879932	0.819544	0.797537	0.737733	0.892179	1.14269	1.5762	1.86832	2.4666	2.56255	2.44334	2.59061	NaN	NaN	NaN	NaN	NaN	NaN	1.23132	NaN	1.53872	1.36895	1.44686	1.51965	1.24865	NaN	1.10948	0.889412	0.681401
Regular	Control	0.936597	0.850476	0.965055	0.907646	0.803741	0.76189	0.83413	1.09939	0.966457	0.930814	0.901082	0.892829	1.39964	1.17353	0.980113	1.0919	1.10904	1.32116	1.10865	1.00517	NaN	NaN	NaN	2.70319	NaN	2.52657	2.16476	2.06161	2.04653	2.19171	1.53059	1.05103	0.905237	0.834036	1.04912	NaN	NaN	NaN	NaN	NaN	NaN	1.17919	1.19455	1.3409
Regular	Control	0.888646	0.740401	0.634303	1.03739	0.933002	1.01474	1.24729	1.21033	NaN	NaN	NaN	NaN	NaN	1.31569	NaN	1.16828	0.905823	0.924488	1.07488	0.918424	1.36503	1.16829	1.12798	1.33212	1.41717	1.60799	1.49865	1.6047	1.66749	1.61175	1.21808	0.890123	1.0172	1.10976	1.02459	0.881014	0.927504	0.857998	0.785812	0.783647	0.858006	0.761674	0.628854	0.788923
Regular	Control	1.24635	1.04131	0.980499	0.921289	0.84499	1.02964	1.01295	0.831755	0.838726	1.14418	0.963767	0.925586	0.871666	0.879993	1.14049	1.13839	1.0797	1.04871	1.04146	1.02903	0.812883	0.899603	1.49408	1.2953	1.54811	NaN	NaN	2.03672	1.80898	2.24109	NaN	NaN	NaN	NaN	NaN	NaN	NaN	NaN	1.2967	1.21208	1.26446	1.53298	1.56525	1.47361
Regular	Control	0.990941	1.28575	1.05166	0.942236	0.904037	0.762832	1.20111	1.3516	1.32589	1.24091	1.35798	1.39591	1.04247	0.846668	0.79525	0.678345	0.547242	1.11676	0.761716	0.712151	0.575415	0.752882	0.692678	0.707153	0.773786	0.714827	0.790739	0.73478	0.774842	0.839073	0.740836	0.690019	0.735649	0.891032	0.786655	0.708285	0.743974	0.712803	0.60739	0.643377	0.558079	0.583115	0.700959	0.715288
Regular	Control	0.962813	0.901916	1.07736	1.13895	1.17585	0.903985	0.870722	0.867774	0.881424	1.05282	1.1599	1.21275	1.03784	0.899919	0.907966	0.921564	1.06526	1.04295	0.970126	0.957981	0.853227	0.975697	0.953813	0.979488	1.57507	1.35208	1.48222	1.41588	1.6729	1.70936	1.39952	1.4368	1.54658	NaN	NaN	1.31825	NaN	NaN	1.33737	NaN	NaN	1.47788	NaN	NaN
Regular	Control	0.961478	1.08254	1.04437	0.874452	0.849165	NaN	1.31417	NaN	NaN	NaN	NaN	NaN	NaN	NaN	NaN	NaN	NaN	1.01972	0.809134	1.06216	1.1576	NaN	1.67608	1.68382	2.14699	2.05433	1.79572	1.71371	1.80504	1.74842	1.28129	0.960455	1.33403	1.18703	1.01529	NaN	NaN	NaN	NaN	0.945541	0.952885	0.864801	0.886237	0.783119
Regular	Control	0.803601	0.744093	0.784218	0.75499	0.743685	0.870077	1.18885	1.08035	1.20007	NaN	NaN	1.10648	NaN	NaN	0.995458	1.22234	1.11849	1.08535	1.24569	1.10982	NaN	NaN	NaN	2.38442	2.40572	2.20505	2.19356	2.03756	2.35268	2.21583	2.16247	1.88334	NaN	NaN	1.27732	NaN	NaN	1.24956	0.8712	1.10282	0.831035	0.727195	0.740983	0.748076
Regular	Control	NaN	NaN	0.788788	0.775105	0.870335	1.15582	1.07865	NaN	NaN	NaN	NaN	NaN	1.01977	0.819233	1.02215	1.06643	1.07372	1.17869	1.36811	0.83561	NaN	1.82809	1.97998	2.2561	NaN	1.77927	2.15464	2.19451	2.44249	2.02782	NaN	NaN	1.06659	1.03196	1.1007	0.983233	0.895779	NaN	0.88133	0.709123	0.737222	0.5806	0.639408	0.942666
Regular	Control	NaN	NaN	NaN	0.887904	1.02879	1.00435	1.05467	0.987058	0.969572	1.09789	1.03923	0.936623	NaN	NaN	NaN	1.16287	0.747335	NaN	NaN	1.11585	NaN	1.13122	1.27898	1.50734	1.59963	1.75035	1.73959	1.68023	1.71087	1.63757	1.55042	1.35073	1.03375	0.923818	0.916421	0.773176	0.794363	0.693224	0.820886	0.972359	0.826708	0.706889	0.658503	0.633978
Regular	Control	1.10349	0.920871	0.871051	0.899886	0.798524	0.857087	1.17167	1.0514	0.887924	1.07909	0.978014	1.01389	1.01974	0.942687	0.921868	1.18293	1.20067	0.935909	0.818942	1.42581	1.2155	1.74921	NaN	2.40205	NaN	NaN	2.66098	2.40273	2.5318	2.45464	NaN	NaN	2.00256	1.52757	1.45602	1.43842	1.42483	1.37508	NaN	1.29482	NaN	1.22711	1.07968	0.88341
Regular	Control	1.20419	NaN	NaN	1.39963	1.13056	1.13144	1.16136	1.44734	0.888035	0.779999	0.883558	0.920325	0.916673	0.91767	0.897286	0.823116	0.891792	0.91731	0.712782	1.11676	1.38039	1.24431	1.37816	1.64526	2.05085	2.52495	2.63696	2.9491	NaN	2.79744	NaN	2.64088	2.20648	1.77835	1.56805	1.77207	NaN	NaN	NaN	NaN	NaN	NaN	1.3886	1.31075
Regular	Control	NaN	NaN	1.06075	1.03958	0.90019	1.01052	1.0827	1.11319	1.03542	1.44966	1.07955	NaN	NaN	NaN	NaN	0.831511	0.689548	0.79212	0.941493	0.999027	NaN	NaN	NaN	NaN	NaN	NaN	1.42364	1.6016	1.8354	2.04359	1.68306	1.51381	NaN	NaN	NaN	NaN	NaN	NaN	0.989961	1.04979	0.987302	NaN	NaN	NaN
Regular	CKO	0.918862	0.94498	1.01194	1.01931	1.01285	0.959572	1.01705	0.987365	1.03896	1.01585	0.981208	1.00218	1.01188	1.05538	1.00222	0.957688	1.03337	0.979998	1.05084	0.992112	1.34318	1.30283	1.22147	1.20025	1.16427	1.17468	1.1429	1.13761	1.12241	0.953252	0.725262	0.748407	0.761819	0.757602	0.764576	0.840654	0.835664	0.866202	0.800355	0.859492	0.882116	0.878513	0.884284	0.806369
Regular	CKO	0.795079	0.735077	1.0992	1.08262	1.02828	1.00167	1.0023	1.02776	0.982523	1.06374	1.02982	1.06447	1.00352	1.08342	1.01386	0.979943	0.975766	1.00043	0.9961	1.05534	1.5326	1.53432	1.45629	1.45861	1.46828	1.41777	1.37559	1.37016	1.37401	1.20111	0.905844	0.70881	0.179259	NaN	0.101774	NaN	0.566115	0.149256	NaN	NaN	NaN	NaN	NaN	NaN
Regular	CKO	NaN	1.1131	1.02774	1.04101	1.12968	1.1449	0.991036	0.922822	0.842171	0.984216	1.01175	1.03734	0.958028	0.993208	0.99168	0.968643	0.953216	0.927375	0.908891	0.993537	1.60359	1.57598	1.43596	1.38793	1.22779	1.13578	1.06131	0.892246	0.899745	0.846129	0.554295	0.527059	0.625021	0.42783	0.593522	0.541062	0.607142	0.549857	0.626916	0.576367	0.553956	0.569808	0.509903	0.574519
Regular	CKO	1.18875	1.09108	1.19628	1.00918	1.0677	1.34863	1.3144	1.08242	0.827557	1.1914	1.182	1.14888	0.775915	1.10551	0.757628	0.58087	0.556463	0.781984	1.08438	0.667673	2.20293	2.18846	1.80258	1.48893	1.19662	0.993828	0.947016	0.792376	0.647469	0.336474	0.394943	0.104746	NaN	0.401153	NaN	1.01355	0.192714	0.615608	0.715313	0.734398	0.595888	0.580534	0.394759	0.598599
Regular	CKO	1.08692	1.11542	1.12156	1.14167	1.00474	1.05214	1.0865	0.934998	1.02542	1.03289	1.1078	1.00538	0.989359	1.07472	0.851882	0.869918	1.00167	0.919434	0.811206	0.807023	0.74595	1.33418	1.54499	1.52114	1.36425	1.2839	1.13753	1.08607	1.04424	0.854276	0.263702	0.208103	0.064668	0.263363	NaN	0.0941033	0.072174	0.00977813	NaN	0.0287197	0.285951	NaN	NaN	NaN
Regular	CKO	0.956636	1.10065	1.15298	1.19684	1.15454	1.17628	0.981	1.09499	0.95248	0.899537	0.797152	0.904634	0.917151	1.06358	1.11758	1.12882	0.859531	0.90971	0.885989	0.798942	0.825182	1.04587	1.08198	0.926727	0.827669	0.755161	0.746158	0.759236	0.819837	1.14497	0.917238	1.17129	1.0732	1.087	1.20821	1.21462	1.096	1.15284	1.01282	1.01123	0.989552	1.11721	1.11936	0.974173
Regular	CKO	0.414451	0.334574	0.53276	0.505311	0.715916	1.74949	1.72835	2.02258	0.898993	1.52796	1.42024	0.803363	1.13173	1.05671	1.36978	1.03245	0.67906	0.650781	0.545863	0.74881	0.830056	0.648535	1.57613	1.39578	1.71361	1.38866	1.76286	1.7562	1.5967	1.35534	1.34004	0.436633	0.855249	0.758876	0.708337	0.734006	1.04858	0.857302	0.756121	0.848558	0.806287	0.99746	0.783359	1.07805
Regular	CKO	1.00989	0.995457	1.00766	0.995692	1.03888	1.01777	0.990961	1.05425	0.923761	0.981861	0.98662	0.990917	1.02385	1.00318	0.99138	1.05619	1.03595	0.957529	0.976768	0.952208	1.23772	1.44777	1.39291	1.36988	1.32025	1.32854	1.34781	1.19129	1.27418	1.17921	0.975622	0.793081	0.813724	0.745475	0.731574	0.769926	0.763988	0.819754	0.818608	0.810254	0.793022	0.807852	0.836938	0.896523
Regular	CKO	0.967164	1.023	1.00655	1.01195	1.00857	1.00449	1.03192	1.04386	0.999877	0.984976	0.966564	0.897165	0.96569	1.03932	NaN	1.04429	1.04567	0.926463	0.998556	1.0236	1.0015	1.56439	1.64207	1.56811	1.54889	1.54123	1.50077	1.47979	1.43812	1.36199	1.06547	0.83979	0.788202	0.93605	0.874333	0.869074	0.906311	0.910043	0.862406	0.744127	0.719468	0.872401	0.92674	0.868611
Regular	CKO	0.989713	1.00825	1.01173	0.989449	0.996496	0.985387	0.935701	0.990333	0.988304	0.99976	0.978417	1.01156	1.02849	1.03551	1.0527	1.03175	1.01012	1.0092	0.968381	0.975513	1.34412	1.51175	1.43086	1.41808	1.41304	1.36097	1.37699	1.36442	1.29919	1.23593	0.947458	0.843138	0.77592	0.801217	0.793758	0.780513	0.820377	0.790203	0.822469	0.835774	0.84523	0.826601	0.855841	0.834531
Caffeine	Control	1.17316	1.01526	1.0124	0.555606	1.16845	1.14065	1.03284	1.11137	0.965813	0.662122	1.15695	1.13868	0.847323	0.618168	1.07934	1.05152	1.06929	1.11281	0.988476	1.1932	1.10489	2.43138	2.747	NaN	NaN	3.33711	3.27859	3.51136	NaN	2.86607	3.38778	NaN	0.782288	NaN	NaN	1.84959	NaN	1.24193	1.41075	1.3499	1.26988	1.60177	1.42141	1.33411
Caffeine	Control	1.2711	1.1579	0.871447	1.20567	0.762982	1.10552	1.31002	1.11419	0.642704	0.669902	1.25446	0.98711	1.12743	1.09017	0.485173	0.98522	1.04826	1.10382	0.722308	1.16249	1.56382	2.99975	3.48175	4.13498	4.11642	NaN	4.18413	NaN	NaN	4.67235	2.75188	2.37364	2.57011	2.49178	1.96693	NaN	2.36502	1.36016	1.74101	1.23265	0.877392	1.1392	0.999982	1.16071
Caffeine	Control	1.05413	1.03024	1.08734	1.29108	1.06842	0.941741	1.53478	1.17521	1.18402	0.918481	0.933276	0.83849	0.802987	0.817331	0.929555	0.826252	0.83048	0.799167	0.937085	1.04822	0.874235	1.35412	2.18309	2.48692	2.72878	2.4471	NaN	NaN	2.61983	2.48152	NaN	1.08964	1.16741	NaN	1.1688	1.07379	1.121	1.43368	1.39109	NaN	1.16051	0.862064	0.848865	0.82338
Caffeine	Control	1.45334	1.07647	1.04327	1.26394	1.21263	0.901831	0.847502	0.816506	0.91624	1.06629	0.86015	0.961907	0.882007	0.80223	1.08596	1.06843	0.976169	0.931102	0.90799	1.0035	1.04953	1.31163	1.41661	2.00699	2.52898	2.9898	2.81654	3.21996	2.77295	2.88881	3.08748	2.70758	NaN	2.07952	1.8897	1.5984	1.51953	1.44369	1.1969	1.03886	1.48299	1.47894	0.869777	0.820524
Caffeine	Control	1.62976	1.41421	1.17756	1.08641	1.18527	1.24807	1.40759	1.22803	1.36721	1.31197	1.07471	0.677334	0.712982	0.766472	0.810744	0.679953	0.774215	0.656164	0.649914	0.586425	0.8051	0.838978	0.847024	0.951736	0.884783	0.820078	0.734677	1.09193	1.15246	1.16593	1.08667	1.0754	1.01458	0.997991	0.850622	0.629681	0.803883	0.853484	0.634334	0.678124	0.605402	0.825223	0.741226	0.744247
Caffeine	Control	0.959934	0.721424	1.01422	0.865149	0.764677	0.982461	1.34932	1.34945	1.36159	NaN	1.25681	1.03494	NaN	NaN	NaN	NaN	0.953327	0.876951	0.761772	0.844325	0.756868	0.951617	0.967908	1.07548	1.23477	1.26314	1.59212	2.08941	1.8569	2.22122	NaN	NaN	NaN	1.52407	1.42963	1.57738	1.11656	1.02807	0.992492	1.03099	1.05153	1.04805	0.98235	1.03492
Caffeine	Control	0.981337	0.981602	1.08205	1.02261	0.800234	1.2043	NaN	NaN	NaN	NaN	NaN	1.17989	0.887627	1.10126	0.866915	0.86336	0.918857	1.04833	0.942539	1.16177	NaN	NaN	2.0227	NaN	2.60215	2.44938	2.51635	2.44543	2.74988	2.77849	1.58139	1.36967	1.06472	1.14028	0.857803	1.17269	0.985159	0.77884	0.930049	0.834569	0.818397	0.827608	0.959946	0.993198
Caffeine	Control	0.85459	0.960139	0.915478	0.35675	1.17592	1.19193	1.07773	0.945551	0.83145	0.975309	1.26923	1.25936	1.22544	1.14953	1.09216	0.912557	0.945528	0.535664	1.1985	1.38658	1.77013	1.96768	2.57251	2.70914	NaN	NaN	NaN	2.78369	2.76678	2.49546	1.72214	NaN	NaN	NaN	1.23425	NaN	1.24	0.920718	0.828034	1.13819	1.33164	1.34815	1.14043	NaN
Caffeine	Control	1.0477	0.953835	0.940193	0.941468	1.21794	1.25411	0.933432	1.09439	0.89022	0.899102	0.801852	0.865064	0.852276	NaN	NaN	1.37371	NaN	NaN	NaN	NaN	1.34569	1.54217	2.17247	2.2869	2.3038	2.37463	2.82927	NaN	2.93792	2.73445	NaN	1.08448	1.14854	1.03081	1.27409	0.938258	1.01817	1.2488	1.005	0.858472	0.88209	0.844557	0.726055	0.926773
Caffeine	Control	NaN	NaN	1.29797	1.31115	1.19435	1.02448	1.02154	0.844529	0.891617	0.909072	0.974643	0.937881	0.933641	0.87549	0.872288	0.872847	0.955706	0.889365	1.1989	1.05702	1.26367	1.67508	2.07976	2.69954	3.09634	NaN	NaN	NaN	NaN	NaN	1.55143	1.50805	NaN	NaN	1.28834	1.04746	0.89313	0.93199	1.09343	0.910616	0.972613	0.852656	0.976233	0.978753
Caffeine	Control	0.0789182	1.48633	NaN	1.11437	1.05339	0.837616	0.951821	0.829352	1.34793	NaN	1.20671	NaN	NaN	NaN	1.00247	1.23819	1.10475	1.07445	0.910379	0.823708	NaN	1.32455	1.81935	1.94667	NaN	NaN	NaN	2.45934	2.37219	2.32854	1.62383	1.37819	1.74669	1.79661	1.67493	1.22555	1.18075	1.00718	1.05783	1.00586	1.29518	1.19801	1.02795	1.62686
Caffeine	Control	0.943453	1.02732	0.779505	1.02098	0.850487	0.943962	0.829789	0.985699	0.858406	0.922614	1.22898	1.1608	1.07573	NaN	NaN	NaN	1.0154	1.17075	1.3022	0.949648	1.0098	0.92222	1.0357	0.918548	1.05073	1.03266	1.36921	1.42898	1.38187	1.34392	1.8044	1.60286	1.26657	0.84656	1.32937	1.37709	1.19041	1.31476	1.49533	NaN	NaN	NaN	NaN	NaN
Caffeine	Control	NaN	NaN	NaN	NaN	NaN	1.37905	1.36159	NaN	1.10214	0.734541	0.971724	1.36868	1.31489	0.991498	0.813405	0.891151	0.775962	0.828382	0.873595	0.776394	NaN	NaN	NaN	NaN	NaN	NaN	1.74907	2.0704	2.11124	NaN	NaN	NaN	1.52182	NaN	NaN	NaN	NaN	NaN	1.14461	NaN	1.05711	0.837428	0.785031	0.658909
Caffeine	Control	0.941079	0.971667	0.827135	0.910966	1.06956	0.956516	1.15241	0.968904	0.914516	0.886407	1.01347	1.16257	NaN	NaN	NaN	NaN	NaN	1.17762	1.20513	0.878828	0.932599	1.02555	1.03959	1.17754	1.32851	1.49274	1.54289	1.85879	2.36564	2.55356	2.76162	NaN	NaN	NaN	NaN	1.51114	1.41202	1.47683	1.51733	1.60032	1.24326	1.09601	0.884234	0.949595
Caffeine	Control	0.90608	0.921021	0.828796	0.983752	0.733329	1.03479	0.869671	1.04668	1.05595	1.14215	1.11682	1.02346	0.957869	1.02596	0.964639	0.966073	0.985414	0.981181	1.12759	1.36918	2.91986	3.05346	3.2644	2.98051	NaN	NaN	NaN	NaN	NaN	NaN	1.83525	NaN	NaN	1.73052	1.77853	1.75197	1.28791	1.22129	1.15704	1.00292	0.798644	0.842905	0.915709	NaN
Caffeine	Control	0.871467	0.649176	0.959668	1.09517	0.920767	1.02564	0.991078	0.832939	1.23519	0.984759	0.925327	0.912077	0.891961	0.87176	0.636906	1.11423	0.96435	1.07235	1.57471	1.71644	2.12354	2.56569	NaN	NaN	3.315	NaN	3.24398	2.94083	2.88875	NaN	NaN	NaN	NaN	NaN	NaN	NaN	NaN	NaN	1.51393	1.10337	1.37992	1.19447	1.48147	NaN
Caffeine	Control	NaN	0.926073	0.842089	NaN	NaN	1.3934	NaN	NaN	NaN	NaN	1.04045	0.915791	0.698212	0.812368	1.11092	NaN	NaN	NaN	0.979194	1.33039	0.768484	0.84234	0.865698	0.988895	1.06982	1.30661	1.42596	1.45379	1.46535	1.43318	1.72362	2.16557	2.18654	NaN	NaN	NaN	NaN	1.27929	1.12968	1.11122	1.16675	1.05713	1.0289	NaN
Caffeine	Control	1.11879	1.18832	1.13602	1.04559	1.05665	1.02455	0.827081	0.945136	0.897142	0.930612	1.01399	1.03886	1.00155	0.966618	0.984077	0.825423	1.08946	1.00471	1.01118	0.890788	0.917169	1.0915	1.10213	0.933965	1.11419	1.66795	1.7594	1.74707	1.79722	1.85883	1.77812	1.55954	1.49484	1.37245	1.28424	1.26648	1.14957	1.02465	1.04893	1.03126	0.998602	1.03867	1.0089	NaN
Caffeine	Control	0.806024	0.713169	0.910871	0.891521	0.905948	0.972704	0.834416	0.731077	1.12678	1.36006	0.978042	0.897775	0.921436	0.86759	0.942928	0.729295	0.774167	1.63436	1.42055	1.88022	1.46949	1.47324	1.63984	2.08649	NaN	2.7215	2.37784	2.91985	2.60331	NaN	2.39761	2.66775	NaN	NaN	2.02293	NaN	1.99133	NaN	NaN	1.76866	1.78931	1.7174	1.61312	NaN
Caffeine	Control	NaN	1.19339	1.1947	1.75682	NaN	NaN	0.941331	0.941274	0.774673	0.920526	0.905415	0.822101	0.865195	1.18657	0.951944	0.956553	1.02638	0.868268	1.09987	0.729788	1.21208	1.64382	1.82107	2.12374	2.55383	2.98253	3.20971	3.11095	2.4942	2.39026	2.6121	2.00961	1.87289	1.62735	1.39739	1.14788	0.828562	1.48712	1.52113	1.09832	0.943086	1.48083	1.46136	1.20126
Caffeine	Control	NaN	1.37027	1.27513	NaN	1.21738	0.898195	0.812164	0.777698	0.841611	0.923881	0.893148	0.910941	0.841952	1.16247	1.67393	1.09807	0.857894	0.862778	0.761124	1.02515	0.995127	0.992036	1.04872	1.15766	1.54022	1.94671	2.08309	1.84634	1.75942	1.89748	1.78964	0.962718	1.52032	2.22461	2.09462	1.86019	1.74399	1.51262	1.57181	NaN	NaN	NaN	NaN	NaN
Caffeine	Control	NaN	NaN	1.43791	1.38499	1.5863	1.21047	1.05471	0.956362	0.904262	0.88005	0.818178	0.899387	0.863347	0.888999	0.720864	1.11063	0.93492	0.842077	0.849629	0.859076	1.01985	1.09867	1.01016	1.12982	1.30233	1.4252	1.45768	1.84626	1.7901	1.62008	1.81768	1.47075	1.80242	1.37631	1.13614	1.72197	1.57952	NaN	NaN	NaN	NaN	1.34911	1.49915	1.42864
Caffeine	Control	NaN	NaN	NaN	NaN	1.14942	0.935826	1.18926	1.09376	1.0056	0.868291	0.741001	0.752169	0.879139	0.804248	1.12309	1.18421	1.25877	NaN	NaN	NaN	1.83369	1.88943	2.15209	2.38808	2.47368	2.50398	2.41955	2.41148	NaN	NaN	1.69684	NaN	NaN	NaN	1.17891	1.04557	1.11783	1.04951	0.891021	0.943495	0.838345	0.782611	1.03708	1.24888
Caffeine	Control	1.14211	1.29627	0.965106	0.919282	0.863482	0.952285	0.963159	0.897152	0.876788	0.877677	1.05441	1.11013	1.07408	1.13426	1.05398	1.09311	1.07255	0.843843	0.821081	0.999159	1.59494	2.15237	2.43323	NaN	NaN	NaN	NaN	NaN	NaN	NaN	1.59876	1.69647	1.23339	NaN	1.9438	1.62569	1.69455	1.8561	1.7821	1.83741	1.54366	1.64686	1.57413	1.25515
Caffeine	Control	0.969205	0.951756	0.88944	1.05243	1.01405	0.976708	0.809843	1.1626	1.17482	0.953469	1.11931	0.984075	0.657259	1.28399	1.09287	1.09999	0.924572	0.901221	1.07633	0.981809	1.75294	2.18228	NaN	NaN	NaN	NaN	3.14129	NaN	2.857	3.22171	NaN	NaN	NaN	NaN	2.33648	1.7597	2.09553	1.94474	1.73667	1.62084	1.67864	NaN	NaN	1.79934
Caffeine	Control	1.00981	1.08907	0.963167	0.853805	1.09173	1.02062	1.04027	1.16582	1.14171	1.09659	1.01409	0.955093	0.956429	0.994242	1.03567	0.955236	0.939236	0.858285	0.962147	0.849464	0.941126	0.999811	1.0525	1.1592	1.3382	1.35285	1.43787	2.61972	2.94798	NaN	2.78593	3.13038	2.49282	1.85696	2.05136	2.08497	2.17663	1.98206	1.95061	NaN	NaN	0.989323	2.26276	1.98848
Caffeine	CKO	1.06389	1.08678	0.918768	0.992904	0.871548	0.926401	1.09904	1.13601	1.08823	0.852822	0.973985	0.905177	1.06342	1.04457	0.974045	1.07031	1.02618	1.09372	1.03342	0.769721	1.40808	1.57944	1.57528	1.56479	1.46641	1.47554	1.28773	1.12445	1.55757	1.10014	0.696165	0.689125	0.639904	0.67678	0.747145	0.717688	0.729329	0.649925	0.817907	0.718148	0.56657	0.721862	0.77576	NaN
Caffeine	CKO	1.17024	1.08922	1.09064	1.15229	1.08428	1.2109	1.14406	1.15967	1.10208	1.0818	1.11799	1.01652	0.80048	0.846266	0.838464	0.812859	0.850521	0.893013	0.790362	0.814661	1.40443	1.45897	1.47967	1.40299	1.34846	1.22329	1.12103	0.989283	1.2924	0.69672	0.4097	NaN	NaN	NaN	NaN	NaN	NaN	NaN	NaN	NaN	NaN	NaN	NaN	NaN
Caffeine	CKO	1.03882	0.848651	1.02626	0.999911	1.01545	0.986988	1.06909	1.1083	1.08631	1.02296	1.06109	1.07311	0.967917	0.976212	0.952958	0.959077	0.940072	0.898749	0.96467	0.992701	1.33809	1.40692	1.40608	1.29195	1.3053	1.35826	1.35229	1.32366	1.16706	1.09852	0.679682	0.663299	0.58739	0.366308	0.431001	0.349572	0.416094	0.135611	0.212265	0.570626	0.686832	NaN	0.291397	NaN
Caffeine	CKO	1.5831	1.51442	1.31379	1.46387	1.44209	1.28243	1.13407	1.14213	1.04854	0.794491	1.03267	0.23962	0.603579	0.769253	0.0496966	NaN	0.172762	NaN	NaN	0.464209	0.53861	1.61067	0.939414	0.932343	0.862624	0.912214	0.525247	NaN	NaN	0.763983	0.384904	0.370854	NaN	0.458616	NaN	NaN	0.0934856	NaN	NaN	NaN	NaN	NaN	NaN	NaN
Caffeine	CKO	NaN	0.106779	1.035	0.996591	1.01722	0.912512	1.0066	1.01405	1.03229	1.10281	1.13671	0.901329	0.980374	0.886867	0.984775	0.94071	0.99315	0.92655	0.918963	0.915838	1.088	1.62575	1.57914	1.50126	1.43441	1.43053	1.34569	1.33945	1.29346	1.17469	0.819293	0.827612	0.895677	0.807695	0.883962	0.859639	0.922979	0.913633	0.882967	0.97952	0.869071	0.891254	0.886109	0.831887
Caffeine	CKO	NaN	NaN	NaN	NaN	NaN	0.770253	1.16016	1.20005	1.04372	NaN	NaN	1.26567	1.09961	1.50536	0.101862	0.321834	NaN	NaN	NaN	NaN	NaN	1.7788	1.67975	1.67817	1.60712	1.66582	1.62732	1.60073	1.61431	1.49396	1.12996	1.04253	1.00492	1.05883	1.07867	1.05964	1.07483	1.0985	1.0241	1.05915	1.0253	1.01651	1.05584	NaN
Caffeine	CKO	1.06972	1.09338	1.01951	1.086	1.02682	1.01171	1.0281	0.994848	0.989046	1.00166	0.987654	0.97841	0.945149	0.980339	0.956921	0.976508	0.989811	0.938837	0.990911	0.933559	1.62823	1.61882	1.61063	1.54134	1.50111	1.46808	1.44533	1.40864	1.39439	1.28121	0.8713	0.822675	0.803569	0.737285	0.709143	0.774082	0.835847	0.799038	0.804854	0.669577	0.838968	0.708676	0.776022	0.895754
Caffeine	CKO	NaN	NaN	NaN	NaN	NaN	NaN	NaN	NaN	0.810911	0.926694	NaN	NaN	NaN	NaN	1.302	1.033	0.988817	1.0578	0.840926	NaN	0.836553	NaN	NaN	NaN	NaN	1.43564	1.47484	1.44705	1.47591	1.67567	NaN	0.998874	0.972799	1.01293	1.39685	NaN	0.71008	0.978094	NaN	0.728771	NaN	NaN	NaN	NaN
Caffeine	CKO	0.978862	1.0232	1.08459	0.994837	1.18444	1.0086	1.00963	0.974762	0.954814	0.963551	1.05275	0.969552	1.01065	0.963159	0.94151	0.956266	1.03478	0.907703	1.02002	0.9486	0.924654	0.967946	1.20201	1.20379	1.26487	1.33963	1.36591	1.36783	1.40949	1.32477	1.2806	1.12936	1.11934	1.0197	1.0257	0.908753	0.938825	0.946227	0.936043	0.761609	0.801015	0.743186	0.762895	0.792841
		1	2	3	4	5	6	7	8	9	10	11	12	13	14	15	16	17	18	19	20	21	22	23	24	25	26	27	28	29	30	31	32	33	34	35	36	37	38	39	40	41	42	43	44
p-value	Group	0.156027	0.495638	0.537299	0.373933	0.163818	0.394958	0.598114	0.381027	0.821019	0.0232002	0.970891	0.580128	0.22266	0.293613	0.075238	0.428366	0.776752	0.810961	0.43114	0.703585	0.25338	0.900445	0.872002	0.77309	0.936657	0.889437	0.529244	0.183788	0.049104	0.0846008	0.0167642	0.0171464	0.0185877	0.00596435	0.00175273	0.0568427	0.0394669	0.0215049	0.0610709	0.0715559	0.0283337	0.273534	0.250807	0.253161
	Genotype	0.78547	0.448016	0.573173	0.806234	0.421518	0.456169	0.50498	0.289197	0.29423	0.998084	0.630507	0.512983	0.911544	0.355225	0.27245	0.164697	0.217861	0.422435	0.367783	0.0351561	0.155546	0.20231	0.0454307	0.00273159	0.000251654	3.34626e-06	4.37221e-07	9.53781e-09	5.87539e-09	1.30901e-08	3.04682e-09	2.49565e-06	1.76244e-05	1.53821e-06	7.49747e-05	5.59373e-05	3.00263e-05	7.9467e-05	0.000819095	0.000386702	0.00151652	0.0188496	0.0143332	0.0667241
	Interaction	0.110939	0.685317	0.687295	0.552316	0.931404	0.093377	0.999529	0.645928	0.255991	0.716362	0.934213	0.440556	0.914723	0.868505	0.116522	0.404346	0.622236	0.425158	0.6058	0.154623	0.79256	0.483424	0.988086	0.704029	0.954437	0.454751	0.714055	0.73857	0.942024	0.357684	0.0103037	0.230988	0.41578	0.0391744	0.10111	0.0793809	0.0658124	0.269511	0.0347693	0.330269	0.229174	0.205456	0.143458	0.296591
																									Control vs. Control + Caffeine	0.999997	0.948104	0.790964	0.396542	0.219708	0.0939569	0.000191044	0.0135571	0.0251183	0.000553731	0.000111948	0.00352626	0.00447678	0.0128326	0.000626171	0.0530147
																									Control vs. CKO	0.0213678	0.000281329	0.00136878	6.38981e-05	2.69227e-05	0.000534924	0.0103571	0.0192697	0.0227931	0.0708289	0.242649	0.203022	0.226326	0.101772	0.737986	0.1738
																									Control vs. CKO + Caffeine	0.0488175	0.00375441	0.00395869	0.00257281	0.00843535	0.00548336	0.0138491	0.217026	0.38411	0.253692	0.900383	0.378769	0.364371	0.595191	0.699722	0.552399
																									Control + Caffeine vs. CKO	0.0279104	0.00270658	0.00022735	2.02389e-06	1.79681e-07	1.15197e-06	2.21307e-08	4.01351e-06	2.1035e-05	2.42296e-06	5.57376e-06	6.7523e-05	3.56319e-05	2.45461e-05	0.000693567	0.000612424
																									Control + Caffeine vs. CKO + Caffeine	0.0584587	0.0219455	0.000713093	0.000112213	0.000126864	1.91063e-05	8.27559e-08	0.000287972	0.00272985	2.87091e-05	0.000663842	0.000874488	0.000231059	0.00315736	0.0016203	0.0106178
																									CKO vs. CKO + Caffeine	0.999797	0.948694	0.998601	0.933071	0.66316	0.958271	0.99944	0.867383	0.766801	0.965345	0.770908	0.999713	0.99899	0.876303	0.998901	0.956839
																									p<.0011
																									p<.05
