# Supplementary material for: Loss of Atoh1 from neurons regulating hypoxic and hypercapnic chemoresponses causes neonatal respiratory failure in mice
Source: eLife. 2018 Jul 4;7:e38455. doi: 10.7554/eLife.38455 (PMC6067883; doi:10.7554/eLife.38455)
Supplement: Figure 3—figure supplement 1—source data 1. [file elife-38455-fig3-figsupp1-data1.xlsx]

## Sheet: L7-CKO RA
TraceID	MouseID	Groups	TI	TE	TV	RF	IBI_I	MV	Sigh	ApneaSigh	ApneaSpon	nBreath_2
698	L7-1	Control	0.0556892	0.127853	0.189866	375.921	0.314665	71.3747	83.0629	0	27.6876	3719
722	L7-10	Control	0.0447647	0.112706	0.200091	445.105	0.250054	89.0614	32.9024	6.58049	16.4512	374
724	L7-12	Control	0.0612849	0.119645	0.183949	372.148	0.298869	68.4563	0	0	0	344
718	L7-13	Control	0.0541314	0.112466	0.236347	395.025	0.224571	93.3628	118.172	0	0	1842
720	L7-15	Control	0.0781507	0.138633	0.20723	309.2	0.185371	64.0755	50.7121	4.22601	21.13	5082
831	L7-16	Control	0.0849393	0.145027	0.195556	281.95	0.160736	55.137	60.4112	12.0822	84.5757	2521
832	L7-17	Control	0.0697712	0.145826	0.200048	316.323	0.269761	63.2799	57.0041	0	38.0027	2491
835	L7-20	Control	0.0899957	0.167143	0.185576	258.638	0.194559	47.9971	58.886	6.54288	19.6287	2306
836	L7-21	Control	0.0678725	0.125208	0.206641	348.056	0.262731	71.9227	50.2309	0	25.1155	1333
1601	L7-25	Control	0.0945722	0.181443	0.197838	226.739	0.172728	44.8576	44.998	2.99987	62.9972	4317
1602	L7-26	Control	0.0827545	0.163961	0.176943	247.886	0.234062	43.8616	48.4197	4.03498	80.6996	3499
1603	L7-27	Control	0.083818	0.178963	0.171821	211.845	0.240583	36.3994	61.6523	0	94.8497	3033
702	L7-5	Control	0.0906414	0.18448	0.166923	268.991	0.25479	44.9009	29.9976	0	173.986	4300
703	L7-6	Control	0.057477	0.114689	0.178924	384.862	0.259614	68.861	28.7168	0	28.7168	3201
704	L7-7	Control	0.068962	0.130332	0.168464	356.84	0.255567	60.1145	36.963	0	100.328	5366
705	L7-8	Control	0.0751549	0.14684	0.178569	324.182	0.270187	57.8891	37.9121	9.47802	108.997	4811
714	L7-9	Control	0.0838549	0.15613	0.187118	272.904	0.171011	51.0652	60.9607	22.4592	54.5438	4699
716	L7-11	CKO	0.066979	0.173466	0.192691	315.49	0.296808	60.7921	38.9355	0	64.8925	3992
719	L7-14	CKO	0.0714537	0.128001	0.197937	336.413	0.236261	66.5886	53.3377	0	13.3344	2731
833	L7-18	CKO	0.0707164	0.121812	0.174114	354.271	0.331334	61.6835	48.1773	0	96.3546	885
826	L7-19	CKO	0.0546761	0.113737	0.177956	405.517	0.293666	72.1643	75.2876	25.0959	100.383	1133
699	L7-2	CKO	0.0583169	0.11196	0.172716	386.721	0.261373	66.7929	62.7112	0	0	2108
837	L7-22	CKO	0.0719438	0.121533	0.224214	334.132	0.200168	74.9172	218.276	0	0	1032
838	L7-23	CKO	0.0542915	0.120212	0.161039	391.944	0.271813	63.118	0	0	107.239	1290
1600	L7-24	CKO	0.0637529	0.1651	0.209728	279.738	0.269974	58.669	104.138	13.0173	39.0518	1295
700	L7-3	CKO	0.064145	0.1173	0.173242	373.559	0.272489	64.7159	150.338	0	82.0027	3213
701	L7-4	CKO	0.0578807	0.120574	0.170384	382.978	0.287126	65.2534	79.3679	0	111.115	3303
		p-values:	TI	TE	TV	RF	IBI_I	MV	Sigh_Apnea_PH	Spont_Apnea_2	Sigh_PH
			0.0605218	0.125963	0.52622	0.105357	0.043853	0.366001	0.0664858	0.940466	0.735039
		p<.05
		p<.01
		p<.001
		p<.0001

## Sheet: L7-CKO Hypoxia_Tv
Genotype	1	2	3	4	5	6	7	8	9	10	11	12	13	14	15	16	17	18	19	20	21	22	23	24	25	26	27	28	29	30	31	32	33	34	35	36	37	38	39	40	41	42	43	44
Control	1.08451	NaN	1.01442	0.871711	0.97577	1.05082	0.906622	1.012	0.998994	1.02912	1.02002	1.05502	0.876753	0.974003	1.01391	NaN	1.17161	1.08504	1.05287	0.806811	1.11583	1.16531	1.13442	1.11952	1.10688	1.07084	1.10926	1.08221	0.947887	0.912052	0.865532	0.875673	0.868398	0.980223	0.989288	1.09828	1.03034	0.9804	0.962805	0.908769	0.948866	0.99021	0.912604	1.12529
Control	1.08388	1.26687	1.20711	1.08812	0.810463	0.853757	1.03614	1.09038	1.04871	0.911489	0.92502	0.910714	0.901374	0.968969	0.83343	1.08613	1.13189	0.985368	0.938514	0.921672	0.916335	1.02055	0.961092	0.994596	1.16345	1.13954	1.1879	1.15667	1.0769	1.01836	0.981327	0.896152	0.86949	0.879308	0.915094	0.787074	0.747867	0.965294	1.05749	0.968663	1.02284	0.963536	0.993645	1.06734
Control	1.14636	0.993033	NaN	NaN	NaN	0.899339	0.963796	1.11566	0.994944	0.897716	0.991502	0.987882	0.959291	0.972516	1.0631	NaN	NaN	1.03049	1.00446	0.979909	NaN	1.14777	1.13306	1.04717	0.932687	0.964078	0.920578	0.925979	0.936402	0.866962	0.807879	0.77203	0.707716	0.891172	0.861247	0.869489	0.90335	0.951998	0.90178	0.939397	0.839196	0.947301	0.923944	0.907326
Control	1.12045	1.22518	0.991407	1.01843	0.897723	0.973483	1.01197	1.03804	1.02278	1.12108	1.15055	1.07484	1.0408	0.892833	1.00545	0.876631	0.867975	0.847255	0.947741	0.875383	0.903077	0.865942	0.611871	1.01648	0.920083	0.859291	0.882491	0.91721	0.850348	0.768778	0.832267	0.781636	0.808071	0.856541	0.89783	0.987576	0.940622	0.879699	1.03233	0.917492	1.05451	1.02347	1.00542	1.00724
Control	1.28012	1.12184	1.08323	1.08642	0.983313	1.0328	1.04069	1.08925	1.02239	0.955793	0.88346	0.800897	1.02372	0.967769	0.923616	0.896551	0.944875	0.910492	0.932199	1.02058	0.983254	1.24535	1.06065	1.15791	0.981786	1.01168	1.01622	0.896097	0.976983	1.01699	0.897587	0.780403	0.852644	0.857476	0.845957	0.902764	0.766267	0.927147	0.822844	0.820096	0.735749	0.99617	0.934649	0.928878
Control	0.883946	0.893856	0.886851	0.917686	0.907591	1.05768	1.24778	1.09621	1.07021	0.975217	0.968603	0.94344	0.938824	0.952071	0.971326	1.02799	1.04718	1.05204	1.09948	1.06202	1.05947	1.03483	1.01046	0.918289	1.01466	1.01631	0.880185	0.971664	0.879707	1.01466	1.01631	0.880185	0.971664	0.879707	0.969819	1.09427	1.09784	0.990655	0.990825	0.894795	0.903077	0.789676	0.963255	0.985646
Control	NaN	NaN	NaN	NaN	NaN	NaN	NaN	NaN	NaN	NaN	NaN	NaN	0.617906	1.09111	1.29098	NaN	NaN	NaN	NaN	NaN	NaN	1.20076	1.22541	1.13758	1.11197	1.1379	1.1133	1.07553	1.09769	1.11197	1.1379	1.1133	1.07553	1.09769	1.17473	0.955059	0.991372	1.02714	1.09494	1.08023	0.997251	0.986524	0.949548	1.16084
Control	0.893873	0.95876	NaN	NaN	NaN	NaN	NaN	0.96033	1.18704	NaN	NaN	NaN	NaN	NaN	NaN	NaN	NaN	NaN	NaN	NaN	1.15161	1.25313	1.17255	1.3255	1.30022	1.25309	1.24112	1.20545	1.13901	1.30022	1.25309	1.24112	1.20545	1.13901	1.20791	1.17275	1.24468	NaN	NaN	NaN	NaN	NaN	NaN	NaN
Control	0.996981	1.0066	1.17372	0.905623	NaN	NaN	NaN	NaN	NaN	NaN	NaN	0.92806	0.852521	0.932123	1.14072	1.06365	NaN	NaN	NaN	NaN	0.922622	0.931374	0.961331	1.12251	0.948297	1.13961	1.142	1.19039	1.16645	0.948297	1.13961	1.142	1.19039	1.16645	1.19356	1.18486	1.02678	1.08318	1.10303	1.10996	1.10954	1.1427	NaN	0.900338
Control	0.934557	0.948916	0.990574	1.12504	1.16864	1.0961	0.97527	0.9216	0.929478	0.93747	0.842413	0.812093	1.02797	0.918656	0.921126	0.913901	0.974713	1.05546	1.30099	1.20502	1.14534	1.0567	1.14257	1.04867	0.917938	0.891176	0.920566	0.968552	1.00082	0.917938	0.891176	0.920566	0.968552	1.00082	1.19919	1.23174	1.29263	1.23919	1.22295	1.27564	0.996209	0.899381	0.899701	0.871861
Control	1.0664	1.02269	0.991019	0.884487	0.798498	1.11685	1.15445	0.994044	0.924423	0.872922	0.863848	1.11921	1.07748	1.01369	1.03714	1.06175	0.956666	1.00784	1.02267	1.01392	1.13097	1.14588	1.11223	1.05454	1.02242	1.01146	0.977203	0.936344	0.913971	0.942092	NaN	NaN	NaN	NaN	NaN	NaN	NaN	NaN	NaN	NaN	NaN	NaN	NaN	NaN
Control	0.997698	0.973419	1.03123	0.938211	1.05875	1.06549	1.17648	1.08402	1.04935	0.970408	0.960271	0.955832	1.02047	1.0662	0.936966	1.24203	0.975951	0.873475	0.82208	0.801667	1.04389	1.10347	1.07626	1.02613	0.979696	0.89364	0.9053	0.964781	0.874882	1.03334	NaN	NaN	NaN	NaN	NaN	NaN	NaN	NaN	NaN	NaN	NaN	NaN	NaN	NaN
Control	0.996949	1.0405	1.12644	0.968074	0.982612	0.97211	0.987404	0.85192	1.05502	1.16745	1.07796	1.0253	0.975813	0.979418	1.00305	1.0831	0.989515	1.02337	0.950267	0.743731	0.442754	1.03407	1.16639	1.11734	1.04098	0.950445	0.944575	1.0824	0.942676	0.881315	NaN	NaN	NaN	NaN	NaN	NaN	NaN	NaN	NaN	NaN	NaN	NaN	NaN	NaN
Control	NaN	NaN	NaN	NaN	0.875509	0.895453	0.959039	1.14748	0.994943	1.10006	1.10051	1.03673	1.13049	0.993034	0.777824	0.945764	0.882697	1.02741	1.06993	1.06312	0.964563	0.975905	1.11175	1.1168	1.0699	0.924143	0.846995	0.83648	0.770254	0.773161	NaN	NaN	NaN	NaN	NaN	NaN	NaN	NaN	NaN	NaN	NaN	NaN	NaN	NaN
Control	1.11786	0.994353	1.08303	1.00954	0.969886	0.973305	0.945129	0.90566	1.12633	1.07412	1.05285	1.05054	0.98508	0.878966	1.01232	0.804462	0.937101	1.11568	0.983787	0.980003	1.54831	1.32128	1.14433	1.13989	1.11825	1.10241	1.01236	0.956696	0.921663	1.03397	0.684412	0.750716	0.874218	0.923475	0.921962	0.940701	0.990265	0.968736	0.932512	0.871484	1.05397	0.991849	0.862396	0.890404
Control	1.07335	1.0197	0.916552	1.0215	1.26186	1.29918	1.05465	0.923504	1.13603	0.995903	0.943077	0.876382	0.865261	1.04882	0.920023	0.618063	1.06772	1.06037	0.902633	0.995404	1.45386	1.38865	1.22515	0.96548	1.02019	0.827607	0.9012	0.810398	0.834637	0.902588	0.596292	0.596835	0.670449	0.695877	0.877666	0.726612	0.911904	0.875783	0.838989	0.895037	0.88203	0.922645	0.908829	0.822443
Control	1.05551	0.980262	1.04187	0.983524	0.957347	1.01954	0.965332	0.937593	1.09256	0.793518	1.20436	1.03241	0.993699	0.997702	1.07135	1.01539	1.03009	1.01437	1.00501	0.808568	1.6863	1.57826	1.38087	1.30624	1.15508	1.08671	1.1825	1.04786	0.994095	1.07325	0.754611	0.807932	0.886376	0.945318	1.02331	0.921917	1.08621	0.988265	1.01871	0.985448	1.08979	1.02523	0.998309	1.06594
CKO	NaN	NaN	0.945564	0.968768	NaN	NaN	NaN	0.910838	0.96235	1.14812	NaN	NaN	NaN	0.943753	0.932795	1.02079	0.928238	1.20429	1.0345	NaN	1.233	1.13259	1.07874	0.972993	1.0759	0.983216	1.01602	1.01386	1.11288	1.02955	0.88568	1.02679	0.99932	0.937958	0.843177	0.976709	0.918305	0.898742	0.909492	0.801063	0.931489	0.841692	0.875947	0.860197
CKO	0.909244	1.11529	0.826481	0.925879	1.10568	1.1386	1.03484	1.06381	1.06404	1.42728	NaN	0.856099	1.02883	0.842557	1.11467	0.848252	1.01701	NaN	NaN	0.681438	1.0986	1.00579	1.04243	1.01163	0.967485	0.888354	0.860197	0.96187	0.927882	1.02111	0.92028	1.08161	0.97108	0.962664	1.00116	1.13953	1.07388	0.93812	0.80715	0.950304	0.971926	0.946843	NaN	0.992768
CKO	NaN	0.784152	NaN	0.964248	1.06608	1.08139	0.854372	1.13246	0.963282	1.06153	0.933421	1.10152	0.898547	1.28191	1.12698	1.05893	NaN	0.8037	1.06171	0.825765	1.15098	1.14405	1.06595	1.04554	0.909438	0.909016	1.00398	0.924974	0.984393	0.930119	0.844824	0.945136	0.928346	0.910459	0.764585	1.07201	1.2245	1.10189	1.07384	1.0963	0.998858	1.19721	1.20953	1.23321
CKO	1.04206	0.998346	0.980279	NaN	0.879204	1.0207	0.967207	1.06966	0.99638	1.02912	1.08674	0.957943	1.00148	0.945664	0.907459	1.05306	1.00017	1.11341	0.99834	0.952774	1.03317	1.0036	1.08049	1.00699	1.05204	0.960848	0.934275	0.901561	0.924381	1.05204	0.960848	0.934275	0.901561	0.924381	0.99382	0.833281	0.889739	0.858364	0.866712	0.890374	0.816196	0.889288	0.806729	0.832853
CKO	1.07604	NaN	NaN	NaN	0.955138	0.975586	1.12292	1.1742	NaN	NaN	0.93995	0.890599	1.02785	1.03227	0.66145	NaN	1.32237	0.859203	0.983481	0.978945	0.76815	1.0245	0.901729	1.0859	0.926989	0.972498	0.954171	0.976988	0.974341	0.926989	0.972498	0.954171	0.976988	0.974341	1.01335	0.92006	0.811726	0.796522	0.800518	0.836126	0.966644	0.833311	0.705069	NaN
CKO	0.928955	0.964858	NaN	NaN	NaN	NaN	1.00242	0.976149	1.01116	0.911367	0.893127	1.05518	NaN	NaN	0.929592	0.987927	0.99921	1.34005	NaN	NaN	1.16586	1.17147	1.07395	1.08311	1.01314	1.00585	1.08739	0.919006	0.907132	1.00483	NaN	NaN	NaN	NaN	NaN	NaN	NaN	NaN	NaN	NaN	NaN	NaN	NaN	NaN
CKO	NaN	NaN	NaN	0.95778	1.0396	0.872059	NaN	0.832415	0.916114	1.07164	1.27145	0.944583	0.981335	1.07535	0.975152	1.14565	1.06487	1.07455	0.827679	0.949764	1.1619	1.17175	1.17532	1.2275	1.08012	1.12332	1.03824	0.961155	0.872876	1.01517	NaN	NaN	NaN	NaN	NaN	NaN	NaN	NaN	NaN	NaN	NaN	NaN	NaN	NaN
CKO	0.734961	NaN	0.831355	1.0347	1.15638	0.978768	1.0552	NaN	1.15096	0.949305	NaN	1.13204	NaN	0.999799	0.949931	1.08493	1.01368	NaN	1.10667	0.821321	1.09092	1.09794	1.18943	1.07466	1.01338	0.991472	1.06306	1.05552	0.980887	0.998951	NaN	NaN	NaN	NaN	NaN	NaN	NaN	NaN	NaN	NaN	NaN	NaN	NaN	NaN
CKO	0.915553	NaN	0.813419	1.07334	0.919335	1.09208	0.911895	NaN	1.09092	1.08536	1.06345	1.06241	1.02459	0.983401	0.954161	0.929995	1.08054	1.04756	0.986272	0.965715	0.904313	0.961089	1.11112	1.0158	1.07357	1.06363	0.93285	1.00846	1.04371	0.968757	NaN	NaN	NaN	NaN	NaN	NaN	NaN	NaN	NaN	NaN	NaN	NaN	NaN	NaN
CKO	NaN	NaN	NaN	NaN	NaN	0.754607	NaN	NaN	NaN	NaN	NaN	NaN	1.19465	1.05074	NaN	NaN	NaN	NaN	NaN	NaN	1.75023	1.66987	1.5195	1.31803	1.27641	1.36701	1.12061	1.10063	1.00893	1.10531	0.626668	0.861871	0.894338	0.934641	0.920519	0.924346	1.02689	1.19964	1.14645	1.24648	1.14305	1.15145	0.91232	NaN
p-value	0.0407978	0.309888	0.0033268	0.969656	0.447826	0.536082	0.407771	0.804882	0.466595	0.0881825	0.580091	0.547123	0.197329	0.2819	0.39802	0.478984	0.240382	0.330433	0.959203	0.259833	0.746145	0.925983	0.665363	0.803399	0.838377	0.842248	0.829616	0.640108	0.731246	0.439245	0.616738	0.32602	0.707051	0.907483	0.209883	0.862135	0.883209	0.686432	0.319973	0.976271	0.972232	0.952645	0.512908	0.979156
p<.0011

## Sheet: L7-CKO Hypoxia_RF
Genotype	1	2	3	4	5	6	7	8	9	10	11	12	13	14	15	16	17	18	19	20	21	22	23	24	25	26	27	28	29	30	31	32	33	34	35	36	37	38	39	40	41	42	43	44
Control	0.932152	NaN	1.08431	0.951137	0.821287	0.973842	1.04189	0.992336	0.888654	0.934474	1.09854	0.96644	1.18293	1.10896	0.996605	NaN	1.21434	1.05081	0.831968	0.929309	1.15874	0.959432	0.834041	0.812069	0.786058	0.788354	0.785406	0.787081	0.779288	0.733456	0.750723	0.736798	0.674869	0.707386	0.861133	0.930625	0.787472	0.747721	0.728435	0.715061	0.682754	0.813555	0.739516	0.815196	NaN	NaN	NaN	NaN	NaN
Control	0.719573	1.2874	1.25364	1.03482	0.627669	0.906153	1.0375	1.0058	1.10028	1.00574	0.986253	0.972749	0.904008	0.714028	0.884506	1.24006	1.29235	1.06582	0.977068	0.984575	0.920693	1.0851	1.13653	1.11913	1.49746	1.54651	1.35845	1.29504	1.24634	1.15109	1.14878	1.0841	1.05248	1.07042	0.932158	0.936508	0.906099	0.949274	1.00892	0.883881	0.914853	1.0261	1.0122	1.03703	NaN	NaN	NaN	NaN	NaN
Control	0.970563	1.10125	NaN	NaN	NaN	0.907914	0.918862	0.939763	1.08843	1.04048	1.0203	1.15823	0.807873	1.04242	1.10376	NaN	NaN	0.945903	0.959097	0.995152	NaN	1.09166	0.85616	0.848273	0.996892	0.899404	0.895307	0.872682	1.04288	0.873782	0.805351	0.828388	0.534142	0.840799	0.769196	0.711359	0.686009	0.789471	0.686409	0.727948	0.614233	0.76215	0.743456	0.715702	NaN	NaN	NaN	NaN	NaN
Control	1.2523	1.23489	1.06178	0.966705	0.988938	1.02801	1.156	1.26161	1.16861	1.34964	1.37967	1.05611	1.03229	0.960945	0.855303	0.52674	0.593149	0.630936	0.78016	0.716195	0.698018	0.685148	0.629857	0.897551	0.898292	0.861182	0.882552	1.02952	0.868642	0.790846	0.867305	0.784478	0.838598	0.841776	0.849008	0.80759	0.836061	0.752058	0.810954	0.919269	0.879479	0.862661	0.831076	0.790188	NaN	NaN	NaN	NaN	NaN
Control	1.38272	1.39629	1.28201	1.36349	1.1247	1.34899	1.43786	1.08071	0.925488	0.840039	0.822728	0.601918	0.832469	0.684217	0.784121	0.784405	0.710177	0.843247	0.812002	0.942413	0.74922	1.11986	1.07209	1.14359	1.09565	1.09412	1.10044	1.00688	1.13365	1.12111	1.03795	0.838807	0.970709	0.903767	0.826196	0.834969	0.729129	0.839525	0.831515	0.859112	0.96824	0.955944	0.855376	0.835551	NaN	NaN	NaN	NaN	NaN
Control	0.854292	0.881432	0.892591	0.932998	0.662497	1.16736	1.31443	1.12234	0.95295	0.886051	0.866589	0.939439	0.93341	0.928174	0.957735	0.925495	1.21772	1.31882	1.28382	0.96187	0.936755	1.01989	1.03289	0.981206	0.938262	0.924724	0.877237	1.15459	1.26738	0.938262	0.924724	0.877237	1.15459	1.26738	1.18894	1.29436	1.02973	0.903606	0.877613	0.880617	0.904075	0.787957	1.02372	1.01868	1.00828	0.942893	0.990322	0.983587	0.998812
Control	NaN	NaN	NaN	NaN	NaN	NaN	NaN	NaN	NaN	NaN	NaN	NaN	0.948327	0.90101	1.15066	NaN	NaN	NaN	NaN	NaN	NaN	0.77353	0.672412	0.642818	0.477037	0.532774	0.499241	0.486458	0.481638	0.477037	0.532774	0.499241	0.486458	0.481638	0.494319	0.439263	0.472854	0.458417	0.556393	0.486005	0.459951	0.452652	0.706133	0.71233	0.912604	0.83397	0.675164	0.748937	1.02833
Control	1.19	1.01691	NaN	NaN	NaN	NaN	NaN	0.904567	0.888522	NaN	NaN	NaN	NaN	NaN	NaN	NaN	NaN	NaN	NaN	NaN	1.07583	1.11107	1.05381	0.839372	0.741179	0.745542	0.760094	0.670318	0.663295	0.741179	0.745542	0.760094	0.670318	0.663295	0.757824	1.02693	1.07688	NaN	NaN	NaN	NaN	NaN	NaN	NaN	1.10154	1.29995	NaN	NaN	NaN
Control	0.960535	0.989205	0.943672	1.22892	NaN	NaN	NaN	NaN	NaN	NaN	NaN	0.896116	0.93554	1.06803	1.05505	0.922938	NaN	NaN	NaN	NaN	0.996025	1.02465	0.990126	1.07608	1.1946	1.06024	1.09578	1.12044	1.01112	1.1946	1.06024	1.09578	1.12044	1.01112	1.08292	0.878766	0.938592	0.902691	0.95487	1.07441	1.1325	1.21695	NaN	0.978279	NaN	NaN	NaN	NaN	1.19387
Control	1.30006	1.20062	1.1735	1.32056	1.11513	0.947189	0.871933	0.862736	0.804678	0.862423	0.779578	0.716034	0.884439	0.894099	0.828993	0.841766	0.839074	0.962421	1.32667	1.4681	0.93509	1.06221	1.25549	0.871053	0.847605	0.884543	0.910048	0.991624	1.24278	0.847605	0.884543	0.910048	0.991624	1.24278	1.22537	1.44533	1.26762	1.45652	1.44363	1.18865	0.742485	0.825727	0.794838	0.836595	0.798437	0.870769	0.837648	0.878646	0.850795
Control	0.979302	0.911243	0.858247	0.787813	0.615582	1.10318	0.923754	0.854482	0.866023	0.805939	0.728702	0.910199	1.24437	1.237	1.06052	0.879338	1.18959	1.29437	1.6089	1.14145	1.12107	0.95842	0.928464	0.875842	0.850448	1.00393	0.767955	0.727914	0.693795	0.671076	NaN	NaN	NaN	NaN	NaN	NaN	NaN	NaN	NaN	NaN	NaN	NaN	NaN	NaN	NaN	NaN	NaN	NaN	NaN
Control	1.10343	1.17722	0.969457	0.977747	0.790303	1.00614	0.880315	0.847532	0.711071	0.708409	0.708536	0.724648	0.870888	1.05733	1.29258	1.33561	1.30384	1.24473	1.08799	1.20222	1.1526	0.977727	0.857237	0.784569	0.779509	0.742223	0.694861	0.674464	0.803347	0.735697	NaN	NaN	NaN	NaN	NaN	NaN	NaN	NaN	NaN	NaN	NaN	NaN	NaN	NaN	NaN	NaN	NaN	NaN	NaN
Control	0.971664	1.01885	1.16803	0.988504	0.956906	0.930082	0.965887	0.862817	1.33001	1.40897	1.09638	1.00907	0.959663	0.91706	0.875298	1.04808	1.00874	0.969485	0.909579	0.604934	0.6295	1.43559	1.30535	1.26974	1.21414	1.58766	1.74227	1.37542	1.16678	1.16598	NaN	NaN	NaN	NaN	NaN	NaN	NaN	NaN	NaN	NaN	NaN	NaN	NaN	NaN	NaN	NaN	NaN	NaN	NaN
Control	NaN	NaN	NaN	NaN	0.946411	1.03813	0.88368	0.867941	1.14013	1.19581	1.06286	0.999844	0.982099	0.785051	1.00978	0.991866	0.952649	1.1716	1.04712	0.925017	0.936281	1.22015	1.30468	1.22584	0.968932	0.806324	0.760257	0.695041	0.666122	0.629706	NaN	NaN	NaN	NaN	NaN	NaN	NaN	NaN	NaN	NaN	NaN	NaN	NaN	NaN	NaN	NaN	NaN	NaN	NaN
Control	1.0761	1.02873	1.11749	1.02865	0.893097	0.962746	0.973837	0.864642	1.28808	1.12658	1.01975	0.95686	1.00292	0.76508	0.959815	0.819201	0.894386	1.1291	1.0638	1.02913	1.11194	1.4543	1.37817	1.10919	1.05999	1.04146	1.02472	0.983045	0.974714	0.913175	0.667693	0.773044	0.919017	0.937374	0.866485	0.959175	0.949054	0.957238	0.927527	0.871547	1.05799	0.990274	0.841443	0.856523	NaN	NaN	NaN	NaN	NaN
Control	1.35935	1.4866	1.50176	1.30257	1.15818	1.19645	1.00463	1.1187	1.04489	0.752233	0.660127	0.710075	0.749897	0.908216	0.899439	0.553958	1.02647	0.985901	0.858115	0.722439	1.23009	1.34489	1.07114	1.28156	1.07005	1.25078	1.08002	1.20466	1.30994	0.855483	0.346755	0.19269	0.449106	0.594555	0.701875	0.630521	0.887535	0.822999	0.765547	0.785394	0.904522	0.85359	0.755508	0.682705	NaN	NaN	NaN	NaN	NaN
Control	1.11189	0.956482	1.00787	1.04284	1.0196	1.14543	0.942934	0.755498	1.04539	0.826794	1.26807	1.14361	1.03781	0.859156	1.07855	1.08307	1.1465	0.902643	0.94211	0.683747	1.78216	1.6627	1.53605	1.39202	1.33936	1.40877	1.29156	1.22327	1.25881	1.15443	0.786433	0.827428	0.838913	0.935808	0.958788	0.865916	1.16001	1.05263	0.968439	1.03234	0.971311	1.15201	1.03668	0.981102	NaN	NaN	NaN	NaN	NaN
CKO	NaN	NaN	0.942369	1.07585	NaN	NaN	NaN	0.795127	0.9978	1.26652	NaN	NaN	NaN	0.896313	0.924132	0.926332	0.831795	1.15073	1.19304	NaN	1.07197	0.938577	0.867405	0.806811	0.836661	0.83043	0.813022	0.879187	0.843319	0.746509	0.877051	0.922375	0.821999	0.757892	0.595659	0.809986	0.776851	0.742332	0.653467	0.532238	0.653472	0.653331	0.74355	0.738463	NaN	NaN	NaN	NaN	NaN
CKO	1.1244	0.973192	0.763713	0.793341	0.951881	0.901206	0.942495	1.013	1.01489	1.24826	NaN	0.918312	0.981942	1.28817	1.02917	1.14974	1.01642	NaN	NaN	0.889872	1.05081	1.03364	0.892996	0.848215	0.785458	0.761966	0.819917	0.875338	0.826539	0.717	0.763746	0.880149	0.737346	0.709862	1.06851	1.01291	0.976937	1.16123	0.970635	0.856029	0.971369	1.17859	NaN	1.39297	NaN	NaN	NaN	NaN	NaN
CKO	NaN	1.18638	NaN	0.901445	0.851777	0.875785	1.12401	1.22027	1.07434	0.810375	0.845753	0.879033	0.831365	1.07415	1.12201	1.06443	NaN	1.06273	0.937887	1.13827	0.898708	0.99693	0.751739	0.767564	0.72891	0.78327	0.78202	0.725309	0.731521	0.666315	0.597094	0.736129	0.670353	0.511798	0.32177	0.761787	0.850323	0.741497	0.834057	0.827511	0.818156	0.87933	0.918187	0.820872	NaN	NaN	NaN	NaN	NaN
CKO	1.23852	1.35908	1.53687	NaN	0.98223	1.19567	1.40035	1.14337	1.00016	1.19871	0.886225	0.761735	0.553781	0.612757	0.791131	0.948566	1.1409	0.930555	0.64367	0.675724	0.951563	1.04989	1.04653	0.765395	0.858226	0.554079	0.544775	0.500564	0.946632	0.858226	0.554079	0.544775	0.500564	0.946632	1.1039	0.681411	0.777545	0.6688	0.574607	0.533141	0.583659	0.624222	0.54745	0.553266	0.60948	0.683231	0.557723	0.641577	0.586785
CKO	0.868636	NaN	NaN	NaN	1.0813	1.06243	1.14878	0.963634	NaN	NaN	1.01778	1.08626	0.889358	0.915607	1.44444	NaN	0.593304	1.06767	0.979915	0.88087	1.02231	1.03178	1.35116	0.993217	0.862198	1.09575	1.03511	1.04381	1.16079	0.862198	1.09575	1.03511	1.04381	1.16079	1.13604	0.951999	0.849404	0.779187	0.728594	0.814703	0.970246	1.26716	1.41025	NaN	NaN	NaN	1.33072	1.15286	NaN
CKO	1.07868	0.907685	NaN	NaN	NaN	NaN	0.718948	0.82528	0.93046	1.4911	1.08003	1.15655	NaN	NaN	0.889657	0.953267	0.879765	1.08857	NaN	NaN	0.845868	1.05472	1.0485	0.848709	0.781985	0.873494	0.857278	0.755544	0.768658	0.735426	NaN	NaN	NaN	NaN	NaN	NaN	NaN	NaN	NaN	NaN	NaN	NaN	NaN	NaN	NaN	NaN	NaN	NaN	NaN
CKO	NaN	NaN	NaN	0.95988	0.989874	1.19654	NaN	1.18665	1.0016	1.16027	0.807753	1.25417	0.909455	0.904548	0.924545	0.923926	1.04307	0.933452	0.918919	0.885332	0.900367	0.854671	0.839824	0.753607	0.754759	0.814085	0.746794	0.718056	0.677991	0.712388	NaN	NaN	NaN	NaN	NaN	NaN	NaN	NaN	NaN	NaN	NaN	NaN	NaN	NaN	NaN	NaN	NaN	NaN	NaN
CKO	0.867429	NaN	0.962588	1.02006	0.927142	1.04924	0.80998	NaN	0.942028	0.946213	NaN	0.991417	NaN	1.04368	1.04862	1.11345	1.17541	NaN	1.07157	1.03117	0.931941	1.08465	0.921275	0.890728	1.01063	1.11427	1.03555	0.924021	0.838239	0.870893	NaN	NaN	NaN	NaN	NaN	NaN	NaN	NaN	NaN	NaN	NaN	NaN	NaN	NaN	NaN	NaN	NaN	NaN	NaN
CKO	1.25068	NaN	1.18738	1.06313	1.28198	1.22593	1.37702	NaN	1.15312	1.08187	0.985229	1.00882	0.809012	0.776861	0.689227	0.782838	1.07483	0.820751	0.737454	0.693873	0.749453	0.87438	1.06975	0.931465	1.13808	1.01251	0.905411	1.03937	1.05854	0.916941	NaN	NaN	NaN	NaN	NaN	NaN	NaN	NaN	NaN	NaN	NaN	NaN	NaN	NaN	NaN	NaN	NaN	NaN	NaN
CKO	NaN	NaN	NaN	NaN	NaN	1.09374	NaN	NaN	NaN	NaN	NaN	NaN	0.868493	1.03777	NaN	NaN	NaN	NaN	NaN	NaN	1.02562	0.939465	0.738894	0.759738	0.699394	0.645305	0.673354	0.673293	0.651863	0.680164	0.470255	0.517867	0.722735	0.619955	0.616766	0.653854	0.826455	0.77017	0.885711	0.845041	0.736608	0.944154	1.188	NaN	NaN	NaN	NaN	NaN	NaN
p-value	0.945708	0.897443	0.84421	0.209021	0.19904	0.636258	0.607894	0.350359	0.976865	0.0911628	0.774202	0.218258	0.0513771	0.741928	0.974304	0.485893	0.53578	0.713215	0.296624	0.509822	0.363678	0.117851	0.274253	0.0201474	0.109545	0.128048	0.145981	0.122413	0.179598	0.153233	0.44548	0.912288	0.514098	0.400312	0.531652	0.428971	0.516356	0.496617	0.309412	0.147302	0.497473	0.770926	0.339408	0.855648
p<.0011

## Sheet: L7-CKO Hypoxia_Mv
Genotype	1	2	3	4	5	6	7	8	9	10	11	12	13	14	15	16	17	18	19	20	21	22	23	24	25	26	27	28	29	30	31	32	33	34	35	36	37	38	39	40	41	42	43	44
Control	1.01092		1.09995	0.829117	0.801387	1.02333	0.944603	1.00424	0.88776	0.961687	1.12053	1.01962	1.03714	1.08013	1.01046		1.42273	1.14017	0.875958	0.749777	1.29296	1.11804	0.946148	0.909124	0.870073	0.844204	0.871221	0.851787	0.738677	0.66895	0.649775	0.645194	0.586055	0.693396	0.851908	1.02209	0.811362	0.733066	0.701341	0.649826	0.647842	0.80559	0.674886	0.917333
Control	0.779931	1.63096	1.51328	1.12601	0.508703	0.773635	1.075	1.09671	1.15388	0.916721	0.912304	0.885896	0.814849	0.691872	0.737175	1.34686	1.4628	1.05023	0.916992	0.907455	0.843664	1.10739	1.09231	1.11309	1.74221	1.76231	1.6137	1.49793	1.34219	1.17222	1.12733	0.971515	0.915125	0.94123	0.853012	0.7371	0.677641	0.916328	1.06692	0.856183	0.935752	0.988683	1.00576	1.10687
Control	1.11261	1.09358				0.816523	0.885595	1.04845	1.08293	0.934056	1.01163	1.14419	0.774986	1.01377	1.17341			0.974741	0.963378	0.975158		1.25297	0.970076	0.888286	0.929789	0.867096	0.8242	0.808085	0.976553	0.757536	0.650626	0.63954	0.378021	0.749296	0.662467	0.618519	0.619706	0.751575	0.618991	0.683833	0.515462	0.721985	0.686912	0.649375
Control	1.40314	1.51297	1.05265	0.984525	0.887792	1.00075	1.16984	1.3096	1.19523	1.51306	1.58739	1.13515	1.07441	0.857963	0.859966	0.461757	0.514839	0.534564	0.73939	0.626944	0.630365	0.593298	0.385391	0.912342	0.826503	0.740006	0.778844	0.944286	0.738648	0.607985	0.721829	0.613176	0.677647	0.721015	0.762264	0.797556	0.786417	0.661585	0.837175	0.843422	0.927423	0.88291	0.835583	0.79591
Control	1.77005	1.56642	1.38872	1.48132	1.10594	1.39323	1.49637	1.17716	0.946207	0.802904	0.726848	0.482074	0.852214	0.662164	0.724227	0.703259	0.671029	0.767769	0.756948	0.96181	0.736674	1.39462	1.13712	1.32417	1.07569	1.10689	1.11829	0.90226	1.10756	1.14016	0.931646	0.654607	0.82767	0.774958	0.698926	0.75378	0.558708	0.778363	0.684207	0.704554	0.712382	0.952283	0.799476	0.776124
Control	0.755148	0.787874	0.791596	0.856199	0.601277	1.23469	1.64012	1.23031	1.01985	0.864092	0.83938	0.886304	0.876307	0.883688	0.930273	0.951403	1.27517	1.38744	1.41153	1.02153	0.992461	1.05541	1.04369	0.901031	0.952017	0.939804	0.772131	1.12187	1.11492	0.952017	0.939804	0.772131	1.12187	1.11492	1.15305	1.41638	1.13048	0.895162	0.869561	0.787972	0.81645	0.62223	0.986104	1.00405
Control													0.585977	0.983103	1.48549							0.928822	0.823983	0.731255	0.530449	0.606241	0.555803	0.5232	0.528689	0.530449	0.606241	0.555803	0.5232	0.528689	0.580692	0.419522	0.468774	0.47086	0.609216	0.524999	0.458686	0.446552	0.670507	0.8269
Control	1.06371	0.974977						0.868683	1.05471												1.23893	1.39232	1.23565	1.11259	0.963693	0.934232	0.943365	0.808033	0.755501	0.963693	0.934232	0.943365	0.808033	0.755501	0.915385	1.20433	1.34036
Control	0.957635	0.995733	1.10761	1.11293								0.83165	0.797567	0.995536	1.20351	0.981686					0.918955	0.954335	0.951839	1.20791	1.13284	1.20826	1.25139	1.33376	1.17943	1.13284	1.20826	1.25139	1.33376	1.17943	1.29252	1.04122	0.963732	0.977775	1.05325	1.19255	1.25655	1.39061		0.880782
Control	1.21498	1.13929	1.16244	1.48568	1.30319	1.03822	0.850371	0.795097	0.74793	0.808496	0.656727	0.581486	0.909181	0.821369	0.763608	0.769291	0.817857	1.0158	1.72598	1.76909	1.071	1.12243	1.43449	0.913446	0.778049	0.788284	0.83776	0.960439	1.2438	0.778049	0.788284	0.83776	0.960439	1.2438	1.46944	1.78027	1.63856	1.80491	1.76549	1.51629	0.73967	0.742643	0.715116	0.729395
Control	1.04433	0.931921	0.850539	0.696811	0.491541	1.23209	1.06643	0.849392	0.800572	0.703522	0.629488	1.0187	1.34078	1.25394	1.09991	0.933639	1.13804	1.30452	1.64537	1.15733	1.26789	1.09823	1.03267	0.923613	0.869511	1.01544	0.750448	0.681577	0.634109	0.632215
Control	1.10089	1.14593	0.999733	0.917333	0.836731	1.07203	1.03567	0.918742	0.746165	0.687446	0.680387	0.692642	0.888716	1.12733	1.2111	1.65887	1.27248	1.08724	0.894415	0.963782	1.20319	1.07889	0.922611	0.805067	0.763682	0.66328	0.629058	0.65071	0.702833	0.760226
Control	0.968699	1.06011	1.31572	0.956946	0.940268	0.904142	0.953721	0.735052	1.40319	1.6449	1.18185	1.0346	0.936451	0.898185	0.877963	1.13517	0.998159	0.992146	0.864343	0.449908	0.278713	1.4845	1.52255	1.41873	1.2639	1.50898	1.64571	1.48876	1.0999	1.02759
Control					0.828592	0.929595	0.847484	0.995944	1.13437	1.31547	1.16969	1.03657	1.11025	0.779582	0.785431	0.938071	0.8409	1.20372	1.12035	0.983404	0.903103	1.19075	1.45048	1.36901	1.03666	0.745158	0.643934	0.581388	0.513083	0.486864
Control	1.20293	1.02292	1.21028	1.03846	0.866203	0.937046	0.920402	0.783071	1.4508	1.21008	1.07365	1.00522	0.987954	0.672479	0.971637	0.659016	0.83813	1.25971	1.04655	1.00855	1.72163	1.92153	1.57708	1.26434	1.18532	1.14812	1.03738	0.940475	0.898358	0.944197	0.456977	0.580336	0.803421	0.865641	0.798866	0.902297	0.939815	0.927312	0.86493	0.75954	1.11509	0.982202	0.725657	0.762651
Control	1.45906	1.51589	1.37644	1.33059	1.46146	1.55441	1.05953	1.03313	1.18703	0.749151	0.62255	0.622297	0.648857	0.952558	0.827505	0.342381	1.09598	1.04542	0.774563	0.719119	1.78838	1.86758	1.31231	1.23732	1.09165	1.03515	0.973313	0.976253	1.09332	0.772148	0.206767	0.115004	0.301103	0.413737	0.616012	0.458144	0.809347	0.720769	0.642286	0.702956	0.797815	0.787561	0.686628	0.561486
Control	1.17361	0.937603	1.05007	1.02566	0.976113	1.16782	0.910244	0.70835	1.14215	0.656076	1.52721	1.18067	1.03127	0.857182	1.1555	1.09974	1.181	0.915611	0.946832	0.552857	3.00525	2.62416	2.12109	1.81831	1.54708	1.53093	1.52726	1.28181	1.25138	1.23899	0.593451	0.668506	0.743592	0.884636	0.981133	0.798303	1.26001	1.04028	0.986556	1.01731	1.05853	1.18107	1.03493	1.04579
CKO								0.724232	0.960233	1.45411				0.845898	0.862026	0.945589	0.772104	1.38581	1.23419		1.32174	1.06303	0.935707	0.785022	0.900165	0.816492	0.82605	0.891372	0.938513	0.768571	0.776786	0.947081	0.82144	0.710871	0.502246	0.79112	0.713386	0.667165	0.594323	0.426356	0.608702	0.549903	0.65131	0.635224
CKO	1.02236	1.08539	0.631195	0.734537	1.05247	1.02611	0.975331	1.07764	1.07987	1.78162		0.786166	1.01026	1.08536	1.14719	0.975265	1.0337			0.606393	1.15441	1.03963	0.930888	0.858078	0.759919	0.676895	0.70529	0.841961	0.766931	0.732138	0.70286	0.951982	0.716022	0.683358	1.06974	1.15424	1.04912	1.08937	0.783448	0.813487	0.944098	1.11594		1.3829
CKO		0.930299		0.869216	0.908065	0.947066	0.960318	1.38191	1.03489	0.860238	0.789444	0.968273	0.747021	1.37695	1.26448	1.12715		0.854119	0.995765	0.939942	1.03439	1.14054	0.801319	0.802521	0.662899	0.712005	0.785134	0.670892	0.720104	0.619753	0.50444	0.695742	0.622319	0.465972	0.246021	0.816642	1.04122	0.817046	0.895643	0.907202	0.817222	1.05274	1.11058	1.01231
CKO	1.29061	1.35683	1.50656		0.86358	1.22042	1.35442	1.22302	0.996543	1.23361	0.963097	0.729699	0.554601	0.579462	0.717919	0.998901	1.14109	1.03609	0.642602	0.643813	0.983124	1.05367	1.13076	0.770746	0.902887	0.532386	0.50897	0.451289	0.875048	0.902887	0.532386	0.50897	0.451289	0.875048	1.09708	0.567807	0.691812	0.574073	0.498019	0.474694	0.47638	0.555113	0.441644	0.460789
CKO	0.93469				1.03279	1.03649	1.28999	1.1315			0.956666	0.967418	0.914125	0.94515	0.955426		0.784567	0.917348	0.963728	0.862323	0.785288	1.05706	1.21838	1.07854	0.799248	1.06561	0.98767	1.01979	1.13101	0.799248	1.06561	0.98767	1.01979	1.13101	1.1512	0.875896	0.689483	0.620639	0.583253	0.681195	0.937882	1.05593	0.994325
CKO	1.00205	0.875787					0.720688	0.805597	0.940843	1.35894	0.964605	1.22037			0.827018	0.941758	0.879069	1.45874			0.986162	1.23557	1.12604	0.919249	0.792263	0.878607	0.9322	0.69435	0.697274	0.738975
CKO				0.919354	1.02907	1.04345		0.987789	0.917584	1.24339	1.02702	1.18467	0.89248	0.972708	0.901572	1.0585	1.11074	1.00304	0.76057	0.840857	1.04614	1.00146	0.987058	0.925054	0.815231	0.914478	0.775355	0.690164	0.591802	0.723196
CKO	0.637527		0.800252	1.05546	1.07213	1.02696	0.854692		1.08423	0.898244		1.12232		1.04347	0.996114	1.20802	1.19149		1.18588	0.846924	1.01667	1.19087	1.09579	0.957226	1.02415	1.10477	1.10085	0.975325	0.822218	0.86998
CKO	1.14507		0.965836	1.1411	1.17857	1.33881	1.25569		1.25797	1.17421	1.04774	1.07177	0.828909	0.763966	0.657633	0.728035	1.1614	0.859782	0.727331	0.670084	0.67774	0.840357	1.18861	0.946184	1.22181	1.07694	0.844613	1.04816	1.10482	0.888293
CKO						0.825344							1.03755	1.09042							1.79508	1.56878	1.12275	1.00136	0.892714	0.882136	0.754564	0.741046	0.657687	0.751791	0.294694	0.446334	0.64637	0.579435	0.567744	0.604388	0.848674	0.923923	1.01542	1.05333	0.841982	1.08714	1.08383
p-value	0.29963	0.499176	0.25551	0.321387	0.272382	0.833531	0.983117	0.405989	0.719168	0.065297	0.863445	0.269214	0.455307	0.463524	0.475083	0.569882	0.785417	0.815984	0.394329	0.266717	0.607711	0.24661	0.349068	0.0355096	0.133249	0.168012	0.165205	0.140016	0.278136	0.329462	0.428221	0.730108	0.677248	0.43337	0.427646	0.492882	0.575017	0.473594	0.274774	0.350413	0.595993	0.834	0.620048	0.803936
p<.0011

## Sheet: L7-CKO Hypercapnia_Tv
Genotype	1	2	3	4	5	6	7	8	9	10	11	12	13	14	15	16	17	18	19	20	21	22	23	24	25	26	27	28	29	30	31	32	33	34	35	36	37	38	39	40	41	42	43	44
Control	1.1334	1.0885	1.15189	0.933984	0.92754	1.09295	1.09169	1.00783	1.01773	1.0121	1.09271	1.02561	0.97705	0.958073	0.968059	0.945825	0.850702	0.842988	0.967196	0.914174	0.925299	1.44855	1.82319	1.93493	1.82564	1.96291	1.96856	1.99246	1.9903	1.86251	1.38841	1.28978	1.22507	1.10226	1.07758	1.08898	0.966928	1.05883	1.17912	1.116	0.919873	1.06963	1.04126	1.07912
Control	1.03147	0.991026	0.968205	0.954608	1.07356	0.99931	0.962913	0.991457	0.974103	0.971429	1.09692	0.916078	1.01366	0.999567	0.95967	0.970801	1.06344	1.01129	1.06412	0.986374	1.11598	1.15511	1.13024	1.32055	1.28103	1.39946	1.55814	1.60963	1.52144	1.60006	1.80006	1.60931	1.77008	1.36255	1.42413	1.39013	1.44987	1.42133	1.33949	1.35706	1.3928	1.40748	1.24756	1.28565
Control	0.976417	0.977932	1.03958	0.916973	0.877454	1.03166	1.0506	1.0067	1.02368	1.0082	1.03341	1.02715	1.04393	0.982563	0.984283	1.05695	NaN	0.959444	0.988632	1.01443	1.06263	1.05022	1.14529	1.14307	1.27134	1.37293	1.43547	1.50078	1.56704	1.61908	1.68562	1.56782	1.38772	1.2485	1.35026	1.33732	1.27367	1.20235	1.09467	1.07748	1.03595	1.04745	1.03916	1.01259
Control	1.12903	1.08537	1.07764	1.02621	1.04111	1.03911	1.03248	0.885303	0.836626	1.16157	0.947556	0.776689	0.953981	1.08371	1.01578	0.993247	1.00663	0.937628	0.998511	0.971816	1.00601	0.978869	1.07826	1.09346	1.04791	1.10208	1.44185	1.77367	1.85069	1.8568	1.70918	1.20818	1.40063	1.3445	1.54393	1.48781	1.46831	1.42668	1.15202	0.987584	0.977896	1.20795	1.11342	1.1726
Control	0.989928	1.2095	1.15293	1.13745	0.963527	0.947447	0.901702	0.980623	1.031	1.09083	0.931066	1.01681	1.09062	0.946731	0.943855	0.953284	0.816106	0.917612	0.971378	1.00761	0.911054	0.888063	0.851646	0.942105	0.929043	1.008	1.06758	1.12078	1.12028	1.2091	1.06834	0.872739	0.971058	0.979957	0.917942	0.906827	1.04683	0.916646	0.975239	0.885008	0.919343	0.921139	0.857864	0.885629
Control	1.00503	1.21585	1.07717	0.93976	0.912306	0.894752	0.90818	0.940031	0.884108	0.824594	0.709028	1.06797	1.26592	1.0707	1.19043	1.17163	0.968216	1.01388	1.10303	0.837429	1.08015	1.40764	1.48963	1.5586	1.5352	1.35168	1.29358	1.23857	1.21928	0.976477	0.82938	0.872757	0.818681	0.844763	0.854259	0.87887	0.831934	0.659684	0.936097	0.905806	0.894756	0.831824	0.646121	0.670051
Control	1.13064	1.0732	1.0834	1.08976	1.04308	1.05028	0.993167	0.985657	0.97314	0.971457	0.973578	0.950076	0.984153	0.926055	1.14768	0.997013	0.976808	0.920501	0.939865	0.790498	1.10483	1.48009	1.88922	1.81387	1.69132	1.54591	1.57755	1.62707	1.6817	1.66727	1.42024	1.06795	1.03364	0.984623	0.988894	0.994228	0.897397	1.02199	0.989131	0.998455	0.968686	0.992365	1.03539	0.991321
Control	0.922822	1.10605	0.804068	NaN	NaN	NaN	NaN	NaN	NaN	NaN	1.02881	NaN	NaN	NaN	NaN	0.926422	1.09824	1.11358	NaN	NaN	NaN	1.56755	1.54344	1.84028	1.79904	1.77704	1.74504	1.7536	1.7462	1.65374	NaN	NaN	NaN	NaN	NaN	NaN	NaN	1.08768	NaN	NaN	NaN	NaN	NaN	0.896946
Control	0.898522	0.989036	0.898364	NaN	0.903114	1.00427	1.14487	1.11635	1.06577	0.905995	0.975979	0.938067	1.07924	NaN	1.02637	1.07854	0.941412	1.03348	1.00062	NaN	NaN	1.05042	1.18151	1.37454	1.39673	1.49669	1.51272	1.54858	1.48462	1.52534	1.61279	1.48925	1.44991	1.38162	1.20313	1.16085	1.18618	1.18673	1.17232	1.1096	1.02811	NaN	NaN	0.747755
Control	1.15467	1.26575	0.900247	1.0505	1.02885	1.14987	1.01463	1.14838	1.10883	1.20578	1.00408	0.84223	0.832075	0.852055	0.879405	0.887667	0.81594	0.8717	1.04201	0.945341	0.847557	0.71685	1.05687	1.09021	1.07178	1.12319	1.13782	1.14382	1.05899	1.3073	1.49285	1.50699	1.61334	1.46367	1.38468	1.19942	1.18212	1.07092	0.984728	0.909332	0.897559	0.89211	0.845803	0.911478
Control	1.06445	1.04018	1.16074	0.968786	0.947911	0.879461	0.919019	0.925789	0.927069	0.990724	1.04232	0.939321	0.882014	1.10595	1.09668	0.874434	0.937998	1.08926	1.08703	1.12087	0.903901	1.42908	1.46211	1.39515	1.28852	1.36696	1.39781	1.37705	1.32058	1.23809	1.14444	1.26978	1.11719	0.945378	1.07868	1.32327	1.17773	1.10279	0.91922	1.11905	0.9806	1.23428	1.32026	1.27624
Control	1.14457	1.02147	1.09238	1.03199	1.01614	0.986098	0.952331	0.999345	1.01158	0.969283	0.915369	1.03429	1.00316	0.980741	0.993665	0.918616	1.06669	0.989613	1.01282	0.85984	1.1551	1.50728	1.76445	1.60326	1.85189	1.84616	1.81495	1.77522	1.86094	1.63072	1.28559	1.42535	1.14982	1.2482	1.02447	1.12476	0.908431	1.0393	0.899443	0.919542	1.06396	1.0941	1.02682	1.17263
Control	1.12767	1.10558	NaN	1.04116	1.01015	1.09897	1.03148	1.13442	0.975172	0.980372	0.990031	0.981394	0.910211	0.922746	0.907209	0.903337	0.960976	0.98227	0.941482	0.995373	0.954825	0.926272	1.11082	1.07909	1.22147	1.23108	1.34724	1.36016	1.41289	1.48083	1.48925	1.5477	1.44889	1.54238	1.5841	1.43498	1.35554	1.38019	1.23774	1.20819	1.25628	1.22636	1.15764	1.29229
Control	1.03597	1.03858	0.940704	1.0236	1.10371	1.1396	1.07974	1.0107	0.995749	1.01495	0.864926	0.976807	0.964759	1.01225	0.972649	0.909868	0.961959	0.959692	1.00887	0.984917	1.04579	0.873129	0.852758	0.860242	0.927645	0.995161	1.02153	0.984625	1.15369	1.09322	1.04431	1.07468	0.889815	0.978551	1.00749	0.900912	0.906996	0.967224	0.933722	0.8749	0.737672	0.817677	0.827215	0.820661
Control	1.08363	1.00188	1.0093	0.987946	0.857597	0.751	1.12642	1.07976	1.02366	0.986554	1.01977	0.94286	0.713257	0.965412	1.2034	1.1032	1.13957	1.03157	0.97141	1.0018	0.988594	1.64681	1.51748	1.98859	1.65569	1.66313	1.64783	1.43966	1.31862	1.34336	1.02803	0.935082	0.982343	1.02732	0.860271	0.908639	0.922672	0.896262	0.758369	0.929246	0.953469	0.917154	0.94424	0.929581
Control	1.08407	1.02358	1.00421	0.976851	0.943057	1.24406	NaN	1.01328	0.987142	0.9858	1.026	0.924145	1.14577	0.975991	1.06844	1.02823	0.901387	0.834413	0.873462	0.960104	1.61158	1.20602	1.67088	1.61382	1.52933	1.4057	1.42454	1.39755	1.4693	1.26506	1.11702	0.933582	0.742829	0.645391	0.511223	1.0312	1.02546	0.908843	0.957372	0.736616	0.661175	0.862897	0.997353	0.964104
Control	0.951872	0.927406	0.852404	0.970563	0.95953	0.82511	1.02687	1.15994	1.18603	NaN	1.14398	0.902368	0.884734	0.914069	1.05325	1.14068	1.06687	0.969413	1.10116	0.963756	0.845814	NaN	NaN	1.82261	1.83095	1.56701	1.34293	1.22353	1.34371	1.18039	0.852958	0.546967	0.762231	0.991385	0.865545	0.850999	0.879497	0.800141	0.892821	0.805843	0.851462	0.959876	0.90693	0.887048
CKO	0.855473	0.874217	0.964188	1.11677	1.05367	1.09525	0.886557	0.886139	1.09876	1.07995	1.05911	0.924587	0.84507	0.91268	1.16944	1.06221	0.864838	1.01812	1.10915	1.1238	0.805441	1.23815	1.66636	1.49207	1.50867	1.50435	1.39479	1.35532	1.39038	1.49189	1.0793	0.852797	0.910609	0.843558	0.777474	0.802754	0.804	0.898795	0.893021	0.871621	1.00245	0.887348	1.02606	1.11656
CKO	0.886459	1.09085	0.999166	1.06423	0.761874	0.78912	NaN	NaN	0.857227	NaN	NaN	1.01336	0.964745	1.0088	0.972806	1.09241	1.07167	1.23275	1.10941	1.08512	1.32248	1.71971	1.88285	1.84379	1.49695	1.91579	1.91791	1.81743	1.55127	1.46436	1.04302	0.931395	1.07766	1.13349	0.974041	0.894795	0.896406	0.882559	0.835235	0.884816	0.921256	0.843628	0.0847252	0.999814
CKO	1.07401	1.11738	1.03827	0.978487	0.936238	0.939763	1.16259	0.984193	0.941326	1.01731	1.01708	1.19444	1.1268	0.98373	0.925387	0.814823	0.742859	0.983122	1.04912	0.973063	1.16357	1.63743	1.76665	1.92817	1.8297	1.86897	1.87931	NaN	1.96801	1.84615	1.32146	1.19134	1.11869	0.922741	1.06391	1.00777	1.03133	1.06394	0.993083	0.901414	0.921838	1.3376	0.890945	NaN
CKO	1.04413	1.03102	1.03696	0.993577	0.997831	1.1147	0.991227	1.02618	0.977372	0.992628	0.800518	1.07309	0.994899	0.990497	0.972496	1.02052	1.02759	0.988074	0.999364	0.927324	1.29802	1.77768	NaN	NaN	NaN	NaN	NaN	1.97744	1.93608	1.53904	1.0662	1.05852	0.88101	0.84863	1.02356	1.06646	1.06115	1.08147	1.07146	1.09937	1.08579	1.06281	0.987744	1.04921
CKO	1.07739	1.06746	0.949961	1.06113	0.817328	NaN	NaN	NaN	1.0843	1.09174	1.00454	NaN	0.923191	1.12678	1.01838	NaN	0.839952	1.06434	1.04568	0.827809	1.03581	NaN	1.23814	1.13832	1.38371	1.35799	1.32859	1.31855	1.37183	1.46985	1.63977	1.51876	1.34026	1.25959	1.19481	1.15096	1.12331	NaN	1.17399	1.17581	1.1851	1.01728	0.967238	1.03544
CKO	1.01245	NaN	NaN	NaN	NaN	0.985364	NaN	NaN	NaN	NaN	1.0272	0.952259	0.992327	NaN	NaN	NaN	0.963786	1.06662	NaN	NaN	1.04316	1.71806	1.81397	1.70933	1.90725	1.86144	1.83339	1.85339	1.96169	1.70275	1.36191	NaN	NaN	NaN	0.968931	NaN	NaN	1.1348	1.02975	NaN	NaN	NaN	NaN	NaN
CKO	1.02312	0.7688	NaN	NaN	NaN	NaN	0.876286	0.996533	1.09576	1.0264	0.850917	1.02944	NaN	0.91498	1.04539	1.03844	1.0794	1.03599	NaN	1.21854	1.05355	1.51688	1.87595	1.98234	1.97621	1.95033	1.94444	NaN	NaN	1.91828	1.57755	1.31787	NaN	NaN	NaN	NaN	0.92103	1.07813	1.15506	NaN	NaN	NaN	NaN	NaN
CKO	1.02919	1.04902	NaN	NaN	NaN	1.04178	1.00316	1.00134	1.06363	NaN	1.03718	1.01789	0.990636	0.940125	0.943567	1.04721	1.02454	0.942504	0.948432	0.9198	0.955245	0.980967	1.00078	0.996683	1.08819	1.13351	1.18669	1.12763	1.29885	1.32579	1.23535	0.990096	1.1095	1.10828	1.06985	1.0142	0.965224	0.840579	0.892193	0.968362	1.04608	1.00555	1.10348	1.05945
CKO	0.998442	1.01319	1.02269	1.0067	0.950211	0.988657	1.02426	1.06973	1.11021	0.98361	1.01242	1.04549	0.959963	0.931209	0.940187	0.95205	0.926161	1.00517	1.00616	1.05348	0.951694	0.876075	0.846742	1.04046	0.992634	1.03864	1.03418	1.10989	1.13881	1.18788	1.17288	1.11564	1.0426	0.860191	1.04572	1.1138	0.968978	0.970891	0.945318	0.927064	0.801454	0.90513	0.808162	0.892728
CKO	NaN	NaN	0.892226	0.931682	NaN	NaN	NaN	1.17952	NaN	1.00363	1.04409	NaN	NaN	NaN	1.04932	0.901412	0.960405	1.00323	1.03448	NaN	NaN	NaN	1.72894	1.69414	1.8087	1.56447	1.59366	1.74192	1.62881	1.65342	1.34	NaN	NaN	NaN	NaN	NaN	0.939602	0.933004	0.964978	0.89902	0.851802	0.776306	0.789559	0.829727
p-value	0.141226	0.136228	0.547335	0.520942	0.175092	0.792311	0.548001	0.925867	0.469836	0.54806	0.915635	0.030346	0.854868	0.904437	0.568303	0.987703	0.577074	0.0491898	0.218924	0.185593	0.670976	0.111303	0.224206	0.535632	0.340161	0.237831	0.349847	0.562935	0.385322	0.246447	0.811126	0.531083	0.415052	0.20822	0.413788	0.189443	0.108575	0.296884	0.587246	0.636315	0.935061	0.49593	0.113345	0.977232
p<.0011

## Sheet: L7-CKO Hypercapnia_RF
Genotype	1	2	3	4	5	6	7	8	9	10	11	12	13	14	15	16	17	18	19	20	21	22	23	24	25	26	27	28	29	30	31	32	33	34	35	36	37	38	39	40	41	42	43	44
Control	1.29324	1.32242	1.16899	1.04212	1.22497	1.29051	1.33037	1.31333	1.25359	1.14263	1.06194	0.723985	0.779823	0.717638	0.767241	0.686873	0.703568	0.525969	0.840792	0.80998	0.918134	1.05763	1.19102	1.22107	1.22315	1.23582	1.26782	1.26682	1.2727	1.31265	1.22466	1.19389	1.06677	1.22322	1.2892	1.34796	1.25615	1.29293	1.06955	1.06862	1.24215	1.24385	1.30014	1.31159
Control	1.12079	1.05899	0.986819	0.721462	1.04678	1.08616	1.07891	1.02539	1.01184	0.990524	0.95603	0.956356	1.03315	0.939612	0.976611	1.10488	0.963877	1.00937	0.986013	0.946438	1.10566	1.13578	1.07553	1.16475	1.18518	1.21992	1.31936	1.35481	1.30759	1.35398	1.52105	1.50981	1.61899	1.66682	1.71343	1.61567	1.80677	1.78886	1.62752	1.74133	1.75612	1.72711	1.80054	1.74576
Control	0.970205	1.1164	1.10995	0.941459	0.888004	0.984511	1.05071	1.0746	1.09022	1.08518	1.00648	1.03801	0.809419	0.817034	1.08595	1.11682	NaN	0.963688	0.915201	0.936162	1.11232	1.15544	1.14243	0.951362	1.08063	1.07912	1.09435	1.08763	1.06867	1.02994	1.11894	1.15681	1.08249	0.999935	1.06812	1.12261	1.07897	1.12566	1.11595	0.954956	1.06609	1.04233	0.938773	1.10488
Control	1.09816	1.05587	1.0067	1.02955	1.0182	1.01062	0.99736	0.929333	0.988663	1.11239	0.921418	0.777753	0.870166	1.10599	1.03124	1.04392	0.991368	0.965232	1.03892	1.00715	0.976059	1.03473	1.03586	1.08298	0.995095	1.06743	1.37945	1.52937	1.66824	1.6931	1.72887	1.62322	1.59769	1.57957	1.71677	1.80272	1.82735	1.83064	1.47149	1.46851	1.58147	1.51493	1.47221	1.65113
Control	0.9819	1.0374	1.04457	0.97826	1.11857	0.96921	0.874565	0.950513	1.08686	0.850626	0.985921	1.11514	1.19836	1.14301	0.929418	1.0325	0.842786	0.92684	1.08969	0.843858	0.672599	0.773442	0.590235	0.753626	0.719129	0.766708	0.790236	0.83723	0.835365	0.886894	0.842459	0.734682	0.753566	0.722146	0.639281	0.613865	0.710361	0.454462	0.607617	0.674057	0.755892	0.696524	0.683677	0.666841
Control	0.917353	1.29508	0.94204	0.87631	0.976224	0.985005	0.99493	1.02589	0.893387	0.756458	0.366846	1.20096	1.29491	0.975178	1.13824	1.19463	1.24293	1.3204	0.801069	0.802158	1.12363	1.56588	1.54317	1.6406	1.38916	1.1777	1.18104	1.11605	1.08723	1.05303	0.881051	1.00333	0.909861	0.851395	0.95736	0.941338	0.827958	0.598192	0.962632	1.0155	0.980417	0.794397	0.941713	0.825531
Control	1.6954	1.16397	0.885225	0.839027	0.91038	0.898266	0.947379	0.976894	0.969642	0.937304	0.943682	1.00974	0.972262	1.02251	1.0488	0.96768	0.991153	0.986684	0.894899	0.939102	0.98203	1.48764	1.68662	1.59202	1.57847	1.50199	1.45789	1.45358	1.55113	1.66315	1.36662	1.03561	0.943106	0.87306	0.95566	0.942716	0.863512	1.0267	1.04174	0.96994	0.978297	1.03237	1.05982	0.930371
Control	1.21527	1.0282	0.979496	NaN	NaN	NaN	NaN	NaN	NaN	NaN	1.03584	NaN	NaN	NaN	NaN	0.974276	0.973985	0.792933	NaN	NaN	NaN	1.13165	1.16276	1.23194	1.16698	1.09876	1.07232	1.2263	1.26573	1.31392	NaN	NaN	NaN	NaN	NaN	NaN	NaN	1.01364	NaN	NaN	NaN	NaN	NaN	0.912296
Control	0.983543	1.07596	0.976336	NaN	0.943176	0.891325	0.971988	1.05587	1.03255	1.06341	0.969023	0.90359	0.986008	NaN	1.05487	1.0456	0.981013	1.01551	1.05023	NaN	NaN	1.04084	0.950432	1.0539	1.07033	1.06472	1.1053	1.07111	0.996053	0.99372	1.08073	1.07273	1.10148	0.997424	0.853622	0.854228	0.884171	1.05668	1.05999	1.03283	1.06694	NaN	NaN	0.618519
Control	1.38538	1.14542	1.35715	1.28128	1.29611	1.13272	1.21901	1.15168	1.09599	0.995893	0.815092	0.743144	0.689117	0.792248	0.735054	0.769538	0.726435	0.78242	0.963363	0.922967	0.789187	0.770084	1.031	0.985001	0.954054	0.980919	0.999602	1.00473	0.861462	1.09934	1.22468	1.32626	1.44613	1.49614	1.38536	1.32703	1.25511	1.08671	0.81122	0.8075	0.78796	0.748503	0.790515	0.80313
Control	1.24443	1.23613	1.47078	1.06964	0.952212	0.924272	0.721117	0.950038	0.978008	0.923737	0.839758	0.937714	0.818763	1.07643	1.02012	0.882571	0.999066	1.03199	0.958936	0.964297	0.896444	0.90116	1.12275	1.19244	1.16094	1.15195	1.20007	1.16523	1.1212	1.13771	1.05332	1.22515	1.12616	0.93947	0.718941	1.06416	1.13514	1.02813	0.95071	0.98715	0.97321	1.19357	1.18753	1.22656
Control	0.977897	1.03225	1.01215	1.02672	1.03225	0.896612	0.830088	0.959943	1.00264	1.03736	1.07723	1.08575	1.03845	1.07097	1.1141	0.908984	0.973038	0.982806	1.0565	0.884266	1.04961	1.08389	1.09827	0.976396	1.04218	1.04483	1.05902	1.06848	1.02338	1.02281	0.993953	1.0614	1.05396	0.946046	0.883967	1.05168	1.10793	1.05684	1.00752	1.04366	0.980705	0.972102	1.01006	0.945323
Control	1.26222	1.50557	NaN	1.36702	1.24199	1.42411	1.1612	1.23238	1.2039	1.16302	0.890273	0.763914	0.682164	0.622122	0.667477	0.72565	0.727748	0.741767	0.816092	0.801386	0.774213	0.798685	0.828116	0.868042	0.871017	0.909186	0.966555	0.988115	1.04127	1.12876	1.19084	1.22631	1.33712	1.43374	1.45972	1.30893	1.57288	1.51157	1.33308	1.40945	1.38975	1.53867	1.52395	1.48646
Control	1.16132	1.17911	0.869621	0.953818	1.12004	1.15261	1.10819	0.973221	0.837008	0.949013	1.01655	0.932968	1.0487	1.03651	0.931607	1.01015	0.892748	0.926661	0.926743	0.97343	0.848321	0.614552	0.599127	0.647238	0.643703	0.706347	0.715397	0.696287	0.796536	0.783795	0.715549	0.683543	0.589899	0.635762	0.692824	0.642016	0.619577	0.600894	0.633551	0.551812	0.684613	0.604149	0.584046	0.517089
Control	1.10021	1.01863	0.919024	1.01235	0.804694	0.67574	1.07988	1.04303	1.00958	0.98408	1.06005	0.952999	0.787805	1.08369	1.38876	1.17893	1.06377	0.972462	0.896157	0.968154	0.97089	1.69482	1.6098	1.72887	1.45768	1.50378	1.40694	1.31914	1.1782	1.16243	1.06619	0.893973	0.969379	1.00219	0.796076	1.00376	0.934521	0.870394	0.755549	0.787793	1.02087	1.09051	1.05129	0.973193
Control	1.03358	0.853389	0.896942	0.887302	0.829786	1.11839	NaN	1.29147	1.2818	1.15457	0.899607	0.904498	1.3525	1.2403	1.26492	0.830579	0.640695	0.816703	0.776087	0.926875	0.866744	1.01794	1.17178	1.16046	1.1288	1.12192	1.06365	1.06552	1.11895	0.978319	0.973542	0.924066	0.772616	0.872203	0.930644	0.891646	0.8875	0.847071	0.828812	0.783881	0.82325	0.958336	0.933012	0.82303
Control	0.904919	0.874893	0.724968	0.82405	0.78807	0.705914	0.805144	1.28407	1.26334	NaN	1.22629	1.20663	1.16028	1.19203	1.2668	1.24531	0.923222	0.792433	0.940981	0.870662	0.772096	NaN	NaN	1.63806	1.49935	1.10724	1.00478	1.02248	1.02779	1.045	0.824049	0.796006	0.825948	0.815187	0.7429	0.705316	0.743079	0.737751	0.804529	0.623033	0.636716	0.611101	0.788875	0.705132
CKO	0.863516	0.873317	0.94226	1.07113	1.06815	1.10592	0.972445	0.889598	1.05294	1.10982	1.07677	0.898815	0.893947	0.958987	1.03061	1.1327	0.881279	0.997193	1.04297	1.13762	0.991051	0.983761	1.05236	0.993723	0.991189	0.978747	0.955517	0.927922	0.91831	0.940711	0.843673	0.662171	0.595323	0.61038	0.51244	0.411216	0.804152	0.923891	0.815538	0.697635	0.892215	0.796927	0.924345	0.963139
CKO	0.882856	0.95045	1.11755	1.18722	1.29648	1.30026	NaN	NaN	1.16158	NaN	NaN	1.00376	0.950964	0.874356	0.794171	0.795364	0.838692	0.793965	1.02947	1.02287	1.08963	1.18216	1.17026	1.13521	1.13714	1.13388	1.21283	1.09968	1.03609	1.00411	0.755675	0.569665	0.325092	0.654482	0.661684	0.494318	0.526792	0.416899	0.36287	0.405212	0.491418	0.506791	0.672605	0.676107
CKO	1.05528	1.19046	1.39582	1.44952	1.47839	1.44391	1.29813	0.822618	0.702944	0.879019	0.976288	1.17991	1.02868	0.851545	0.751578	0.528937	0.294328	0.763738	0.970631	0.938267	1.00993	1.19216	1.29763	1.33862	1.33598	1.3149	1.31175	NaN	1.36106	1.416	1.28798	1.34592	1.22071	1.18809	1.36815	1.39319	1.31775	1.42126	1.37993	1.46168	1.43936	1.52409	1.50519	NaN
CKO	0.961772	0.971892	0.933437	1.01327	0.941756	1.21516	1.03751	1.0703	0.975832	0.982128	0.601724	1.24358	1.07562	1.14586	0.972054	0.918777	0.914319	0.983446	0.926195	1.11536	1.37309	1.7818	NaN	NaN	NaN	NaN	NaN	2.36714	2.43231	2.25634	2.3754	2.11347	1.64693	1.63497	1.78229	1.69498	2.16475	1.80463	1.39845	1.84695	2.04653	1.84796	2.10317	1.93547
CKO	0.855678	0.766313	0.730429	0.956978	1.2547	NaN	NaN	NaN	1.08719	1.00696	1.08624	NaN	1.03752	0.947022	0.862382	NaN	1.43862	0.930431	0.795681	1.24386	1.06626	NaN	0.936857	1.1158	1.27624	0.974639	0.995724	0.974226	0.992399	1.16944	1.32517	1.06171	1.06308	1.12534	1.1711	1.02513	1.35903	NaN	0.936082	1.0319	0.957578	0.845606	0.791017	0.839113
CKO	0.998572	NaN	NaN	NaN	NaN	0.927376	NaN	NaN	NaN	NaN	0.978145	1.00568	1.08218	NaN	NaN	NaN	0.942142	1.0659	NaN	NaN	1.1278	1.36933	1.30607	1.21728	1.2743	1.29891	1.29202	1.24218	1.12196	1.29175	1.32618	NaN	NaN	NaN	1.00011	NaN	NaN	0.810234	1.01212	NaN	NaN	NaN	NaN	NaN
CKO	0.944115	0.788663	NaN	NaN	NaN	NaN	0.779985	0.790325	1.04511	1.08742	1.20948	1.27199	NaN	0.811758	0.887485	1.04423	1.14835	1.11053	NaN	1.08055	1.06787	0.945031	0.99063	1.07497	1.0719	1.0012	1.03349	NaN	NaN	1.00245	1.06651	1.11804	NaN	NaN	NaN	NaN	0.84034	0.953592	0.972306	NaN	NaN	NaN	NaN	NaN
CKO	1.09607	1.12299	NaN	NaN	NaN	1.1032	1.15045	1.18047	1.14418	NaN	1.0131	0.790333	0.790656	0.949356	1.148	1.2021	1.04866	0.789254	0.796867	0.674315	0.778415	0.760995	0.771995	0.766035	0.790483	0.813003	0.853848	0.79922	0.960436	0.918449	0.881547	0.746049	0.731405	0.812034	0.779322	0.746411	0.708146	0.688508	0.748857	0.905843	1.28504	1.30741	0.937186	0.965784
CKO	1.15883	1.24153	0.818274	0.996611	1.15252	1.10018	0.816357	0.881325	0.9567	0.93994	0.682989	0.983883	1.07826	1.03977	0.868454	1.11353	1.19339	1.00229	0.865722	1.10945	0.76884	0.606349	0.635326	0.787884	0.715358	0.722121	0.736357	0.813598	0.867571	0.905015	0.839932	0.844904	0.741706	0.534221	0.858932	0.883536	0.749161	0.846298	1.12181	1.02516	1.08756	0.699419	0.905053	1.1109
CKO	NaN	NaN	1.13649	1.18866	NaN	NaN	NaN	0.766506	NaN	0.956417	0.925708	NaN	NaN	NaN	1.00063	0.913922	1.05966	1.11755	0.93446	NaN	NaN	NaN	1.48137	1.56874	1.4575	1.53596	1.42105	1.40252	1.49015	1.51152	1.39494	NaN	NaN	NaN	NaN	NaN	1.09077	0.992541	0.923918	0.847396	0.840587	0.872752	0.731531	0.831158
p-value	0.038672	0.0836899	0.900265	0.09782	0.0279302	0.0681453	0.978831	0.0180156	0.436415	0.759281	0.951731	0.184292	0.780806	0.554831	0.171538	0.731289	0.496942	0.521993	0.733619	0.0136121	0.120016	0.866218	0.727706	0.63507	0.919597	0.862561	0.717039	0.631377	0.435808	0.507478	0.509164	0.827015	0.285057	0.414664	0.838158	0.463604	0.855987	0.667594	0.74904	0.837828	0.601699	0.994831	0.999147	0.853805
p<.0011

## Sheet: L7-CKO Hypercapnia_Mv
Genotype	1	2	3	4	5	6	7	8	9	10	11	12	13	14	15	16	17	18	19	20	21	22	23	24	25	26	27	28	29	30	31	32	33	34	35	36	37	38	39	40	41	42	43	44
Control	1.46577	1.43946	1.34655	0.97332	1.13621	1.41046	1.45236	1.32361	1.27581	1.15646	1.1604	0.742525	0.761926	0.687549	0.742734	0.649662	0.598527	0.443385	0.81321	0.740463	0.849549	1.53203	2.17145	2.36268	2.23304	2.42581	2.49579	2.52408	2.53306	2.44482	1.70033	1.53985	1.30687	1.34831	1.38921	1.4679	1.2146	1.36899	1.26113	1.19258	1.14262	1.33046	1.35378	1.41537
Control	1.15606	1.04949	0.955443	0.688714	1.12378	1.08541	1.0389	1.01663	0.985637	0.962224	1.04869	0.876097	1.04726	0.939206	0.937224	1.07262	1.02502	1.02076	1.04924	0.933542	1.23389	1.31195	1.2156	1.53811	1.51824	1.70723	2.05575	2.18074	1.98942	2.16645	2.73798	2.42976	2.86576	2.27112	2.44014	2.24599	2.61959	2.54257	2.18004	2.36308	2.44593	2.43088	2.24627	2.24444
Control	0.947325	1.09177	1.15388	0.863293	0.779183	1.01568	1.10388	1.0818	1.11604	1.09408	1.04011	1.0662	0.844977	0.802788	1.06888	1.18042		0.924604	0.904797	0.949675	1.18198	1.21347	1.30841	1.08748	1.37385	1.48155	1.5709	1.6323	1.67465	1.66755	1.88611	1.81367	1.50219	1.24842	1.44224	1.50128	1.37425	1.35344	1.22159	1.02895	1.10442	1.09178	0.975539	1.11879
Control	1.23986	1.14601	1.08487	1.05653	1.06006	1.05015	1.02975	0.822741	0.827142	1.29211	0.873096	0.604073	0.830122	1.19858	1.04751	1.03687	0.997943	0.905029	1.03737	0.978761	0.981923	1.01286	1.11693	1.1842	1.04277	1.17639	1.98896	2.71259	3.08741	3.14375	2.95495	1.96114	2.23778	2.12374	2.65057	2.68211	2.68313	2.61173	1.6952	1.45028	1.54651	1.82995	1.6392	1.93611
Control	0.972011	1.25473	1.20431	1.11272	1.07778	0.918275	0.788597	0.932095	1.12055	0.927886	0.917958	1.13388	1.30695	1.08212	0.877237	0.984262	0.687803	0.85048	1.0585	0.850284	0.612774	0.686866	0.502672	0.709994	0.668102	0.772843	0.84364	0.938349	0.935843	1.07234	0.90003	0.641186	0.731757	0.707672	0.586823	0.55667	0.743629	0.41658	0.592572	0.596546	0.694924	0.641596	0.586502	0.590574
Control	0.921968	1.57462	1.01473	0.823522	0.890615	0.881335	0.903575	0.964367	0.789851	0.623771	0.260104	1.28259	1.63925	1.04412	1.355	1.39966	1.20342	1.33873	0.883599	0.67175	1.21369	2.20419	2.29875	2.55705	2.13264	1.59187	1.52777	1.38231	1.32564	1.02826	0.730726	0.875665	0.744885	0.719227	0.817833	0.827314	0.688807	0.394618	0.901116	0.91985	0.877234	0.660798	0.608461	0.553148
Control	1.91688	1.24917	0.959051	0.914336	0.949598	0.94343	0.940905	0.962882	0.943597	0.910551	0.918748	0.959329	0.956854	0.946903	1.20369	0.964789	0.968166	0.908244	0.841084	0.742359	1.08498	2.20184	3.1864	2.88772	2.66969	2.32194	2.2999	2.36509	2.60853	2.77293	1.94093	1.10598	0.974831	0.859636	0.945046	0.937275	0.774914	1.04928	1.03042	0.968442	0.947663	1.02448	1.09733	0.922297
Control	1.12148	1.13724	0.787582								1.06568					0.90259	1.06967	0.882998				1.77391	1.79464	2.26713	2.09944	1.95254	1.87125	2.15044	2.21022	2.17288								1.10251						0.818281
Control	0.883734	1.06416	0.877105		0.851795	0.895127	1.1128	1.17872	1.10046	0.963443	0.945746	0.847628	1.06414		1.08268	1.12772	0.923538	1.04951	1.05088			1.09332	1.12294	1.44864	1.49496	1.59356	1.67202	1.65871	1.47876	1.51576	1.743	1.59757	1.59704	1.37806	1.02702	0.991628	1.04878	1.25399	1.24265	1.14603	1.09693			0.4625
Control	1.59965	1.44981	1.22177	1.34598	1.3335	1.30249	1.23684	1.32256	1.21527	1.20083	0.818417	0.625899	0.573397	0.675039	0.646411	0.683094	0.592727	0.682035	1.00383	0.872518	0.66888	0.552034	1.08964	1.07386	1.02254	1.10176	1.13737	1.14924	0.912277	1.43718	1.82826	1.99865	2.3331	2.18985	1.91828	1.59167	1.48369	1.16379	0.798831	0.734285	0.70724	0.667747	0.668619	0.732036
Control	1.32463	1.2858	1.70719	1.03625	0.902612	0.812861	0.66272	0.879535	0.906681	0.915168	0.875299	0.880814	0.722161	1.19047	1.11875	0.77175	0.937122	1.1241	1.04239	1.08085	0.810297	1.28783	1.64158	1.66364	1.49589	1.57467	1.67747	1.60458	1.48063	1.40859	1.20547	1.55567	1.25813	0.888154	0.775511	1.40817	1.33689	1.13381	0.873911	1.10467	0.95433	1.47321	1.56785	1.56538
Control	1.11927	1.05441	1.10566	1.05956	1.04891	0.884148	0.790518	0.959314	1.01424	1.0055	0.986065	1.12298	1.04173	1.05034	1.10704	0.835007	1.03793	0.972598	1.07004	0.760327	1.2124	1.63372	1.93785	1.56542	1.93	1.92893	1.92207	1.8968	1.90444	1.66791	1.27782	1.51287	1.21186	1.18085	0.905596	1.18289	1.00648	1.09837	0.906208	0.959685	1.04343	1.06358	1.03715	1.10852
Control	1.42336	1.66453		1.42329	1.25459	1.56506	1.19776	1.39803	1.17401	1.14019	0.881397	0.7497	0.620913	0.574061	0.605541	0.655506	0.699348	0.728615	0.768336	0.797678	0.739238	0.739799	0.919885	0.936699	1.06392	1.11928	1.30218	1.344	1.4712	1.6715	1.77346	1.89796	1.93734	2.21138	2.31234	1.8783	2.13209	2.08625	1.65001	1.70289	1.74592	1.88697	1.76418	1.92093
Control	1.20308	1.2246	0.818055	0.976327	1.2362	1.31351	1.19656	0.983638	0.83345	0.963197	0.87924	0.91133	1.01174	1.0492	0.906127	0.9191	0.858787	0.889308	0.934961	0.958747	0.887164	0.536583	0.51091	0.556781	0.597128	0.702929	0.730796	0.685582	0.918958	0.856864	0.747256	0.73459	0.524901	0.622126	0.698011	0.5784	0.561954	0.581199	0.591561	0.48278	0.50502	0.493999	0.483132	0.424355
Control	1.19223	1.02054	0.927575	1.00015	0.690103	0.507481	1.2164	1.12622	1.03346	0.970848	1.08101	0.898544	0.561907	1.04621	1.67123	1.3006	1.21224	1.00317	0.870536	0.969894	0.959817	2.79105	2.44284	3.438	2.41347	2.50098	2.31841	1.89911	1.5536	1.56157	1.09608	0.835938	0.952262	1.02956	0.684841	0.912055	0.862257	0.780101	0.572986	0.732054	0.973371	1.00017	0.99267	0.904662
Control	1.12047	0.873509	0.900723	0.866762	0.782536	1.39135		1.30863	1.26532	1.13817	0.922996	0.835887	1.54966	1.21052	1.35149	0.854031	0.577514	0.681468	0.677883	0.889896	1.39683	1.22767	1.95791	1.87277	1.7263	1.57709	1.51521	1.48911	1.64408	1.23763	1.08746	0.862691	0.573921	0.562912	0.475767	0.919466	0.910094	0.769855	0.793481	0.577419	0.544312	0.826945	0.930542	0.793487
Control	0.861367	0.811382	0.617966	0.799792	0.756177	0.582457	0.826778	1.48945	1.49835		1.40285	1.08883	1.02654	1.0896	1.33425	1.4205	0.984962	0.768195	1.03617	0.839106	0.65305			2.98553	2.74523	1.73505	1.34936	1.25103	1.38105	1.23351	0.702879	0.435389	0.629563	0.808164	0.643014	0.600224	0.653536	0.590305	0.7183	0.502067	0.542139	0.586581	0.715454	0.625486
CKO	0.738715	0.763469	0.908516	1.1962	1.12548	1.21126	0.862128	0.788307	1.15693	1.19856	1.14043	0.831032	0.755448	0.875248	1.20524	1.20317	0.762164	1.01527	1.15681	1.27846	0.798233	1.21805	1.75361	1.4827	1.49538	1.47237	1.33274	1.25763	1.2768	1.40344	0.910574	0.564697	0.542106	0.514891	0.398409	0.330105	0.646538	0.830389	0.728293	0.608073	0.894402	0.707151	0.948433	1.0754
CKO	0.782615	1.0368	1.11661	1.26348	0.987755	1.02606			0.995739			1.01716	0.917438	0.882054	0.772575	0.868865	0.898799	0.97876	1.1421	1.10994	1.441	2.03297	2.20343	2.09309	1.70224	2.17228	2.32611	1.99859	1.60725	1.47038	0.788181	0.530584	0.35034	0.741846	0.644507	0.442313	0.47222	0.367938	0.303081	0.358538	0.452722	0.427544	0.0569866	0.675981
CKO	1.13338	1.33019	1.44925	1.41833	1.38413	1.35694	1.5092	0.809615	0.6617	0.894239	0.992964	1.40934	1.15912	0.837691	0.6955	0.43099	0.218644	0.750848	1.01831	0.912993	1.17512	1.95208	2.29247	2.5811	2.44444	2.4575	2.46518		2.67857	2.61415	1.70202	1.60344	1.36559	1.0963	1.45559	1.40401	1.35903	1.51214	1.37038	1.31758	1.32686	2.03862	1.34104
CKO	1.00421	1.00204	0.967941	1.00677	0.939713	1.35454	1.02841	1.09832	0.953751	0.974887	0.481691	1.33448	1.07013	1.13497	0.945319	0.93763	0.939549	0.971718	0.925606	1.0343	1.7823	3.16747						4.68087	4.70915	3.4726	2.53264	2.23714	1.45096	1.38748	1.82428	1.80763	2.29714	1.95165	1.49838	2.03049	2.22209	1.96404	2.07739	2.03072
CKO	0.9219	0.818012	0.693879	1.01548	1.0255				1.17884	1.09934	1.09117		0.957826	1.06709	0.878236		1.20837	0.990296	0.832031	1.02968	1.10444		1.15996	1.27014	1.76595	1.32355	1.3229	1.28457	1.3614	1.71891	2.17297	1.61249	1.42481	1.41747	1.39923	1.17988	1.5266		1.09895	1.21332	1.13483	0.860217	0.765102	0.868852
CKO	1.011					0.913803					1.00475	0.95767	1.07388				0.908023	1.13691			1.17648	2.35259	2.36918	2.08074	2.43041	2.41785	2.36877	2.30225	2.20094	2.19954	1.80615				0.96904			0.919455	1.04223
CKO	0.965942	0.606325					0.68349	0.787585	1.1452	1.11614	1.02917	1.30943		0.742742	0.927765	1.08437	1.23953	1.15049		1.3167	1.12505	1.4335	1.85837	2.13095	2.1183	1.95266	2.00955			1.92298	1.68247	1.47344					0.773978	1.0281	1.12307
CKO	1.12807	1.17804				1.1493	1.15408	1.18205	1.21699		1.05077	0.804469	0.783253	0.892513	1.08322	1.25885	1.07439	0.743875	0.755774	0.620235	0.743577	0.746511	0.772599	0.763494	0.860194	0.921548	1.01325	0.901229	1.24746	1.21767	1.08902	0.73866	0.811491	0.899958	0.833757	0.757011	0.683519	0.578745	0.668125	0.877183	1.34425	1.31466	1.03416	1.0232
CKO	1.15702	1.25791	0.836842	1.00329	1.09514	1.0877	0.836164	0.94278	1.06214	0.924535	0.691474	1.02864	1.03509	0.968242	0.816509	1.06014	1.10527	1.00747	0.871057	1.16878	0.7317	0.531207	0.537957	0.819759	0.710089	0.750025	0.761527	0.903003	0.987996	1.07505	0.985141	0.942611	0.7733	0.459532	0.898205	0.98408	0.725921	0.821662	1.06046	0.950392	0.871626	0.633065	0.731429	0.991728
CKO			1.014	1.10746				0.904113		0.959885	0.966526				1.04999	0.82382	1.0177	1.12115	0.966676				2.56119	2.65766	2.63619	2.40295	2.26466	2.44308	2.42716	2.49919	1.86922						1.02489	0.926045	0.891561	0.761826	0.716013	0.677523	0.577586	0.689634
p-value	0.036879	0.0626604	0.700035	0.0943182	0.273198	0.322297	0.856645	0.0514507	0.786335	0.926697	0.939721	0.0640901	0.977083	0.552524	0.201498	0.800062	0.695694	0.20729	0.744782	0.0118818	0.213849	0.322102	0.635867	0.980288	0.628419	0.508188	0.668922	0.452164	0.32911	0.36249	0.896116	0.566753	0.207708	0.207589	0.530288	0.303851	0.463586	0.430506	0.615627	0.948231	0.770473	0.828221	0.478614	0.947223
p<.0011
