# Supplementary material for: Loss of Atoh1 from neurons regulating hypoxic and hypercapnic chemoresponses causes neonatal respiratory failure in mice
Source: eLife. 2018 Jul 4;7:e38455. doi: 10.7554/eLife.38455 (PMC6067883; doi:10.7554/eLife.38455)
Supplement: Figure 4—source data 1. [file elife-38455-fig4-data1.xlsx]

## Sheet: P7_En1-CKO RA
groupID	Ti	Te	Freq	Tv	Mv	Apnea_PH	Sigh_PH	Apnea	Sigh
Control	0.0792102	0.148176	275.456	0.0224116	6.18257	24	36	2	3
Control	0.073732	0.141495	286.459	0.0271803	7.7938	60	48	5	4
Control	0.0731331	0.149057	277.246	0.0254671	7.06559	24	60	2	5
Control	0.0735433	0.140264	289.34	0.0264895	7.66397	84	84	7	7
Control	0.139953	0.29787	144.688	0.0126873	1.83674	108	0	9	0
Control	0.0966333	0.162151	252.528	0.0187711	4.74958	12	72	1	6
Control	0.0885606	0.165341	257.594	0.0125981	3.24344	72	36	6	3
Control	0.0920118	0.173378	238.929	0.0133718	3.19282	0	48	0	4
Control	0.0818184	0.155973	263.495	0.0151339	3.98943	36	60	3	5
Control	0.0903412	0.189282	240.63	0.017046	4.12458	84	24	7	2
Control	0.0881766	0.183487	229.985	0.0147125	3.38305	12	84	1	7
Control	0.0778322	0.145413	276.537	0.0187462	5.18727	24	96	2	8
Control	0.0782562	0.168595	260.774	0.0168521	4.42484	24	12	2	1
Control	0.0787757	0.156313	259.795	0.0149939	3.89333	0	36	0	3
Control	0.0900419	0.159288	257.69	0.0176284	4.54253	0	12	0	1
Control	0.08909	0.153244	263.874	0.0225719	5.94759	24	24	2	2
Control	0.0861025	0.171182	245.864	0.0208502	5.12542	48	12	4	1
Control	0.144529	0.619241	158.586	0.0154432	2.48657	156	12	13	1
Control	0.101498	0.207722	202.843	0.0157006	3.18657	48	132	4	11
Control	0.205152	0.436915	101.533	0.0139068	1.40225	120	36	10	3
Control	0.0790547	0.171407	252.587	0.0121713	3.0775	24	24	2	2
Control	0.131171	0.314938	149.625	0.013525	2.03036	36	12	3	1
CKO	0.0905472	0.158308	252	0.0178795	4.50654	24	48	2	4
CKO	0.0815485	0.145619	290.182	0.0192519	5.59892	12	48	1	4
CKO	0.10337	0.173082	235.972	0.0150443	3.55332	36	0	3	0
CKO	0.111444	0.330581	160.981	0.012652	2.03208	264	84	22	7
CKO	0.0933739	0.165604	254.785	0.020222	5.17812	0	12	0	1
CKO	0.0977859	0.245919	187.267	0.0116942	2.19035	84	180	7	15
CKO	0.127603	0.260605	166.699	0.0122626	2.04677	240	60	20	5
CKO	0.269033	0.489035	103.352	0.0147153	1.52616	144	12	12	1
CKO	0.126011	0.188243	195.425	0.013058	2.55217	48	0	4	0
CKO	0.116595	0.285139	159.419	0.0117475	1.87712	24	12	2	1
CKO	0.132585	0.324354	140.684	0.00910151	1.28544	228	0	19	0
CKO	0.123424	0.23504	176.849	0.0141855	2.50823	24	36	2	3
CKO	0.17876	0.41591	106.678	0.0121031	1.29053	132	0	11	0
CKO	0.101227	0.203909	212.882	0.0109851	2.33855	108	108	9	9
p-values:	Ti	Te	Freq	Tv	Mv	Apnea	Sigh
	0.0413552	0.203806	0.0141316	0.0129109	0.0101909	0.0276678	0.956623
p<.05
p<.01
p<.001
p<.0001

## Sheet: P7_En1-CKO Hypoxia_Tv
mouse ID	groupID	1	2	3	4	5	6	7	8	9	10
18/01/04_F2_Pup4_F	Control	1.08446	0.914968	0.946638	1.00629	1.04765	0.892573	1.03915	0.94105	0.890866	0.83254
18/01/06_F2_Pup1_F	Control	0.967563	0.970104	0.95402	0.999306	1.10901	1.07046	1.00313	0.941063	0.915519	0.826226
18/01/06_F2_Pup2_M	Control	0.948414	0.974238	1.02938	0.990779	1.05719	1.09845	1.14193	0.89307	0.858256	0.834821
18/01/31_F4_Pup3_M	Control	0.968577	1.01316	1.01775	1.01216	0.988346	0.986155	0.909853	0.826753	0.765961	0.702668
18/02/04_F3_Pup1_M	Control	1.00898	0.878942	0.983666	1.20535	0.92306		0.989085	0.808836		0.8823
18/02/04_F3_Pup2_M	Control	0.931152	0.878694	1.01491	1.14536	1.02988	1.0537	0.846892		0.737413	0.711098
18/02/04_F3_Pup4_M	Control	1.05374	0.918117	0.990198	1.02752	1.01042		1.01891	1.27462	1.11128
18/02/05_F6_Pup3_F	Control	1.05224	0.983208	0.942182	1.01946	1.00292	1.15542	0.956758	0.938559	0.849007	0.854512
18/02/05_F6_Pup4_F	Control	1.01149	1.03977	0.957579	0.964172	1.02699	0.979015	0.869944	0.793951	0.873676	0.749631
18/02/05_F6_Pup5_M	Control	1.01809	1.06736	0.872599	0.941236	1.10071	1.14259	1.09212	0.641226	0.512776	0.582221
18/02/07_F5_Pup1_F	Control	0.96476	1.03253	1.02027	1.00382	0.978627	1.13459	1.34376	1.03331	1.42877	0.911351
18/02/07_F5_Pup3_M	Control	0.956063	1.04576	1.10037	0.940416	0.957391	0.921699	0.897686	1.03344	0.890831	0.823168
18/02/07_F5_Pup4_M	Control		1.11172	0.846877	0.972161	1.06924	0.980586	1.00152	0.991295	0.960659	1.07778
18/02/19_F0_Pup1_M	Control	0.963167	0.942898	1.03424	1.07172	0.987975	0.910465	1.04657	1.11134	0.971423	0.936959
18/02/19_F0_Pup3_M	Control	0.900643	1.0342	0.964981	1.10018		1.25806	0.697596	0.886461	0.965182	1.00293
18/02/19_F0_Pup4_F	Control	0.859386	0.96502	0.952742	1.14534	1.07751	1.35316	1.08293	0.899299		0.824001
18/02/19_P0_Pup2_F	Control	1.08445	0.975431	0.934448	0.959207	1.04646	1.08698	0.896045	0.992432	0.871496	0.833935
18/04/06_F1_Pup3_F	Control			0.808252	1.24145	0.950296	1.03052	0.88237	0.946717	0.860752
18/04/13_F0_Pup5_M	Control	1.07813	1.08143	1.00937	0.9109	0.920161	0.694627	0.80353	1.02451	0.825861	0.822837
18/04/13_F0_Pup6_M	Control	0.931229	1.01276	0.997708	1.10546	0.95284	0.746528	1.0237	1.35388	0.997247	0.889788
18/04/11_F2_Pup2_M_HYPOXIA	Control	0.982633	0.976643	0.961534	0.9913	1.08789	1.0811	1.2654	1.21417	1.41826	0.967017
18/04/11_F2_Pup5_F_HYPOXIA	Control	1.04328	1.05938	0.940359	0.998236	0.958743	1.22422	0.93789	0.985307	0.881232	0.848226
18/01/04_F2_Pup3_M	CKO	0.958919	0.969134	1.00824	1.04568	1.01802	1.0714		0.824519	0.69423	0.717648
18/01/04_F2_Pup5_F	CKO	1.02913	1.01205	1.02737	1.01994	0.911508	0.993025	0.950323	0.822341	0.903762	0.787188
18/01/31_F4_Pup6_F	CKO	1.02468	0.810346	0.95616		1.20881	0.789281	0.645891	0.819033
18/01/31_F4_Pup7_F	CKO	0.935577	1.06156	1.00384	0.954324	1.0447	0.950287	0.866639	0.769842	0.851185	0.698289
18/02/07_F5_Pup6_F	CKO	0.767408	0.747585	0.931761	1.25893	1.29431	1.05159	1.1198	0.73737	0.601148	0.645366
18/02/07_F5_Pup7_F	CKO	0.89083	1.00365	1.1053	1.11409	0.886132	1.03008	0.974025	0.910768	1.00577	1.10746
18/04/06_F1_Pup2_F	CKO	1.0159	1.0282	0.982475	0.998829	0.974604	0.986767	0.972497	0.877874	0.802685	0.825962
18/04/06_F1_Pup8_F	CKO	1.0423	1.1892	0.556485	1.21202		0.71051		1.05006		0.636126
18/04/13_F0_Pup1_F	CKO	1.04856	0.971798	0.975708	1.05249	0.951446	0.978216	0.788263	0.705391	0.67093	0.68235
18/04/13_F0_Pup2_F	CKO	1.09672	0.900812	0.98763	1.09972	0.915115	0.961332	0.938179	0.817974	0.773687	0.9672
18/04/13_F0_Pup3_M	CKO	1.06551	0.997964	1.03537	0.96473	0.936426	0.942033	0.821279	0.792431	0.797162	0.844712
18/04/13_F0_Pup4_F	CKO	1.00406	1.02198	0.936842	1.00384	1.03328	0.986889	0.863143	0.788636	0.821929	0.810726
	p-value	1	2	3	4	5	6	7	8	9	10
		0.986675	0.568583	0.808797	0.355228	0.943169	0.109677	0.0884213	0.00609937	0.0622338	0.26132
	p<.01

## Sheet: P7_En1-CKO Hypoxia_RF
mouse ID	groupID	1	2	3	4	5	6	7	8	9	10
18/01/04_F2_Pup4_F	Control	1.09764	1.00167	0.962769	0.993414	0.944506	1.01064	1.02342	0.963615	0.913987	0.899917
18/01/06_F2_Pup1_F	Control	0.978484	0.966896	0.991169	1.03674	1.02672	1.05527	1.07806	1.10836	1.05298	1.02053
18/01/06_F2_Pup2_M	Control	0.983332	0.974444	0.981452	1.01455	1.04622	1.14596	1.07811	0.902775	0.956282	0.929667
18/01/31_F4_Pup3_M	Control	1.02292	1.02321	0.990042	0.993303	0.970524	0.981826	1.01371	0.96275	0.962155	0.87005
18/02/04_F3_Pup1_M	Control	1.12289	1.05353	0.971844	0.987112	0.864625		1.14125	0.896065		1.00653
18/02/04_F3_Pup2_M	Control	0.967323	1.00649	0.984515	1.0639	0.977771	1.12988	1.16474		1.01565	0.982216
18/02/04_F3_Pup4_M	Control	1.04924	1.0561	0.970097	0.984628	0.939939		1.02782	0.956699	0.913236
18/02/05_F6_Pup3_F	Control	0.945553	1.00518	1.00943	1.00554	1.03429	1.09245	0.995558	0.958289	0.890711	0.843072
18/02/05_F6_Pup4_F	Control	1.04099	1.01773	0.972185	0.989794	0.979308	1.00169	0.880447	0.883953	0.88966	0.885851
18/02/05_F6_Pup5_M	Control	1.06381	1.05281	0.932176	0.878621	1.07259	1.05911	1.24081	0.918698	0.920787	0.911986
18/02/07_F5_Pup1_F	Control	1.01186	1.02331	0.971939	0.967518	1.02538	1.27624	1.22164	1.17311	1.1374	0.944641
18/02/07_F5_Pup3_M	Control	1.03205	0.99795	1.01838	0.957141	0.994473	0.992013	0.876229	0.868038	0.932489	0.920516
18/02/07_F5_Pup4_M	Control		1.13895	0.915958	0.969703	0.975391	1.03113	1.01775	0.928929	1.11122	0.935741
18/02/19_F0_Pup1_M	Control	1.01684	1.00031	0.996251	0.976412	1.01019	1.03764	1.0615	1.05927	0.985753	1.10194
18/02/19_F0_Pup3_M	Control	0.998578	1.04117	0.982738	0.977516		1.02072	0.984245	0.918904	0.841674	0.83519
18/02/19_F0_Pup4_F	Control	1.01854	1.0353	1.00028	1.01277	0.933111	0.950547	0.943336	0.973508		0.839418
18/02/19_P0_Pup2_F	Control	1.0015	0.966849	1.00333	1.0333	0.995011	1.06599	1.0801	1.01799	0.969639	0.891878
18/04/06_F1_Pup3_F	Control			0.940223	1.12859	0.931191	1.01638	0.921101	0.901205	0.864313
18/04/13_F0_Pup5_M	Control	0.947386	0.976633	1.17431	0.964686	0.936982	0.862646	0.935694	0.99078	0.771288	0.78705
18/04/13_F0_Pup6_M	Control	1.03607	1.03313	0.974143	1.01831	0.938348	0.903245	0.974298	0.956427	0.897025	0.805936
18/04/11_F2_Pup2_M_HYPOXIA	Control	0.989216	1.01375	0.992865	0.951571	1.05259	1.1014	1.10715	1.09614	1.09188	0.981899
18/04/11_F2_Pup5_F_HYPOXIA	Control	1.07375	1.11159	0.92824	0.942423	0.943993	1.03741	1.03539	0.93788	0.97216	0.983044
18/01/04_F2_Pup3_M	CKO	1.02959	0.962389	0.994443	1.03098	0.982595	1.25504		1.07081	0.975553	0.926846
18/01/04_F2_Pup5_F	CKO	0.930129	0.956841	0.9942	1.224	0.894832	0.948789	0.828961	0.802828	0.741283	0.752122
18/01/31_F4_Pup6_F	CKO	0.99399	0.975716	1.02798		1.00231	0.895912	0.938484	0.868366
18/01/31_F4_Pup7_F	CKO	1.14464	0.927226	1.01101	0.933283	0.983837	1.09505	1.17479	1.07404	0.950853	0.970178
18/02/07_F5_Pup6_F	CKO	0.992164	0.924636	1.04937	1.06633	0.967499	0.954347	0.980494	0.931547	0.892387	0.861668
18/02/07_F5_Pup7_F	CKO	0.983596	1.03223	0.969648	1.01699	0.997536	1.02317	1.05727	1.06102	0.933843	0.884809
18/04/06_F1_Pup2_F	CKO	1.09391	1.05548	0.945224	0.997945	0.907444	0.958919	0.861119	0.785548	0.7646	0.725769
18/04/06_F1_Pup8_F	CKO	0.885762	1.01394	1.00783	1.09247		0.935716		1.01653		0.667194
18/04/13_F0_Pup1_F	CKO	1.02509	1.02624	1.00385	0.975841	0.968978	0.934003	0.922678	0.819795	0.777499	0.686468
18/04/13_F0_Pup2_F	CKO	1.11011	1.05978	0.951739	0.978141	0.900225	0.969389	0.917848	0.897939	0.834301	0.722151
18/04/13_F0_Pup3_M	CKO	1.11236	1.0737	1.04963	0.844392	0.919921	1.09799	0.915503	0.89012	0.92084	0.78259
18/04/13_F0_Pup4_F	CKO	1.07688	1.11223	0.983489	0.965228	0.862173	0.92957	0.857607	0.899754	0.84463	0.770602
	p-value	1	2	3	4	5	6	7	8	9	10
		0.602881	0.458688	0.383414	0.471078	0.0619318	0.268178	0.0241837	0.188836	0.0141555	0.000736036
	p<.01

## Sheet: P7_En1-CKO Hypoxia_MV
mouse ID	groupID	1	2	3	4	5	6	7	8	9	10
18/01/04_F2_Pup4_F	Control	1.18858	0.91514	0.910046	0.998186	0.988044	0.900735	1.06191	0.905469	0.813036	0.748109
18/01/06_F2_Pup1_F	Control	0.945803	0.937056	0.944654	1.03499	1.1375	1.1285	1.08036	1.042	0.963067	0.842354
18/01/06_F2_Pup2_M	Control	0.931957	0.948679	1.00958	1.00449	1.10529	1.2579	1.23027	0.805681	0.820164	0.775565
18/01/31_F4_Pup3_M	Control	0.990841	1.03675	1.00768	1.00545	0.959278	0.968296	0.922389	0.796009	0.737021	0.611397
18/02/04_F3_Pup1_M	Control	1.13233	0.925461	0.955424	1.18914	0.797645		1.12815	0.724356		0.887557
18/02/04_F3_Pup2_M	Control	0.898952	0.882656	0.997228	1.21616	1.00501	1.18821	0.984469		0.747484	0.697078
18/02/04_F3_Pup4_M	Control	1.10623	0.970144	0.961108	1.01227	0.950251		1.04783	1.22008	1.01541
18/02/05_F6_Pup3_F	Control	0.995596	0.988947	0.951692	1.02577	1.03799	1.26306	0.953132	0.899999	0.756714	0.720886
18/02/05_F6_Pup4_F	Control	1.05249	1.05774	0.930541	0.953919	1.00531	0.980243	0.765608	0.701512	0.776938	0.663775
18/02/05_F6_Pup5_M	Control	1.07706	1.11751	0.808919	0.822418	1.17409	1.20344	1.34762	0.585836	0.469547	0.528042
18/02/07_F5_Pup1_F	Control	0.976378	1.05678	0.991813	0.971391	1.00364	1.44827	1.64188	1.21241	1.62537	0.861054
18/02/07_F5_Pup3_M	Control	0.986089	1.04297	1.11989	0.899547	0.951503	0.913765	0.786086	0.896501	0.83017	0.757265
18/02/07_F5_Pup4_M	Control		1.25754	0.770401	0.936263	1.0358	1.0042	1.01233	0.914548	1.06021	1.00163
18/02/19_F0_Pup1_M	Control	0.979891	0.943673	1.0309	1.04698	0.998561	0.945219	1.1115	1.17781	0.958078	1.03301
18/02/19_F0_Pup3_M	Control	0.899384	1.0768	0.948347	1.07547		1.28417	0.686623	0.814593	0.812389	0.837659
18/02/19_F0_Pup4_F	Control	0.876576	1.00053	0.954378	1.16164	1.00689	1.28809	1.02304	0.876734		0.692677
18/02/19_P0_Pup2_F	Control	1.08627	0.943259	0.937727	0.991325	1.04142	1.15891	0.967981	1.01046	0.845184	0.743897
18/04/06_F1_Pup3_F	Control			0.748478	1.37996	0.871564	1.03161	0.800497	0.84032	0.732741
18/04/13_F0_Pup5_M	Control	1.02063	1.05536	1.18442	0.878066	0.86152	0.598762	0.751288	1.01429	0.636493	0.647122
18/04/13_F0_Pup6_M	Control	0.964267	1.04572	0.971358	1.12506	0.893589	0.673915	0.996821	1.29415	0.894048	0.716705
18/04/11_F2_Pup2_M_HYPOXIA	Control	0.97103	0.98905	0.953685	0.942315	1.14392	1.18948	1.39954	1.32953	1.54696	0.948529
18/04/11_F2_Pup5_F_HYPOXIA	Control	1.11654	1.17372	0.870006	0.937665	0.902068	1.26584	0.967884	0.921058	0.853879	0.831099
18/01/04_F2_Pup3_M	CKO	0.9871	0.932496	1.00244	1.07786	1.0001	1.34438		0.882727	0.677123	0.665016
18/01/04_F2_Pup5_F	CKO	0.955114	0.96623	1.01916	1.24565	0.813846	0.940092	0.786042	0.658742	0.668465	0.590755
18/01/31_F4_Pup6_F	CKO	1.01758	0.789934	0.982003		1.21048	0.70647	0.605596	0.710561
18/01/31_F4_Pup7_F	CKO	1.07336	0.986564	1.01721	0.892696	1.03017	1.043	1.02045	0.828738	0.811206	0.679017
18/02/07_F5_Pup6_F	CKO	0.757593	0.687793	0.972882	1.33574	1.246	0.998568	1.09247	0.683466	0.533779	0.553315
18/02/07_F5_Pup7_F	CKO	0.876054	1.0358	1.07156	1.13281	0.883784	1.05375	1.02962	0.966164	0.939053	0.979709
18/04/06_F1_Pup2_F	CKO	1.10988	1.08386	0.927477	0.995508	0.883274	0.945026	0.83637	0.688735	0.612953	0.598695
18/04/06_F1_Pup8_F	CKO	0.920019	1.20159	0.558892	1.3195		0.662526		1.06371		0.422945
18/04/13_F0_Pup1_F	CKO	1.07473	0.997178	0.979341	1.02693	0.921816	0.913543	0.727222	0.578204	0.521583	0.468353
18/04/13_F0_Pup2_F	CKO	1.21466	0.952453	0.937789	1.07319	0.821902	0.929746	0.859111	0.732789	0.643993	0.696846
18/04/13_F0_Pup3_M	CKO	1.18062	1.06734	1.08252	0.811438	0.858084	1.03031	0.748956	0.702612	0.7312	0.658489
18/04/13_F0_Pup4_F	CKO	1.08144	1.13689	0.92154	0.969105	0.89103	0.917547	0.740371	0.709706	0.69435	0.62486
	p-value	1	2	3	4	5	6	7	8	9	10
		0.777647	0.449544	0.93294	0.321728	0.442563	0.090993	0.0261647	0.00865104	0.0269446	0.00706477
	p<.01

## Sheet: P7_En1-CKO Hypercapnia_Tv
mouse ID	groupID	1	2	3	4	5	6	7	8	9	10
18/01/04_F2_Pup1_M	Control	0.851347	0.909986	1.03347	1.06788	1.13732	1.24471	1.43662	1.60185	1.5606	1.53831
18/01/04_F2_Pup4_F	Control	0.891985	0.969992	0.986815	1.05678	1.09443	1.02356	1.06218	0.993909	1.02592	0.920851
18/01/06_F2_Pup1_F	Control	0.982522	1.05061	0.963744	1.01194	0.991181	0.896457	1.159	1.4048	1.41285	1.17928
18/01/06_F2_Pup2_M	Control	1.05839	0.924027	1.07966	1.04051	0.897419	0.837449	1.08463	1.08947	1.03702	1.05342
18/01/31_F4_Pup2_F	Control	1.00798	1.09271	0.944008	0.997198	0.958103	1.1556	1.26428	0.959603	0.99252	0.94562
18/01/31_F4_Pup3_M	Control	1.02139	1.0046	0.965247	1.0017	1.00707	1.30154	1.47678	1.53355	1.40337	1.44584
18/02/04_F3_Pup1	Control	1.02672	0.886832	1.03377	0.96879	1.08389	1.00659	1.11465	1.29765	1.47921	0.887714
18/02/04_F3_Pup2	Control	0.87894		1.05963	0.892063	1.16937	0.989077	1.3127	1.44753	1.02413	1.55207
18/02/04_F3_Pup3_M	Control	0.905986	1.08459	1.09516	0.914259		1.07755	1.11436	1.58399	0.989751	1.1267
18/02/05_F6_Pup1_M	Control	0.986945	0.867064	1.09567	1.05032		1.21039	1.5405	1.41817	1.81942	1.04743
18/02/05_F6_Pup3_F	Control	1.01489	0.935383	1.07023	1.21727	0.762226	1.07157	0.913339	1.49984	1.49477	1.53745
18/02/07_F5_Pup1_F	Control	0.90776	1.01879	1.0572	0.938598	1.07765	1.17347	1.24794	1.35535	1.1483	1.32022
18/02/07_F5_Pup2_F	Control	1.01022			0.966708	1.02307	1.04619			1.31124	1.47515
18/02/07_F5_Pup3_M	Control	0.9599	0.940938	0.961448	1.01428	1.12344	1.17253	1.21074	1.22648	1.18584	1.3466
18/02/07_F5_Pup4_M	Control	0.949639	1.00797	0.975992	1.0664		1.13451		1.42339	1.08479	1.38998
18/02/22_F0_Pup2_F	Control			1.07159	0.917785	1.01062	1.12905	1.10642	1.42173	1.66974	1.40326
18/02/22_F0_Pup3_M	Control	1.11914	1.04699	1.06685	0.834501	0.932523	1.01546	1.16639			0.805223
18/02/22_F0_Pup4_F	Control	0.993978	0.971692	0.970789	1.06354		1.19827	1.69367			1.19109
18/03/13_F0_Pup1_F	Control	1.01701	0.931194	0.967526	1.03446	1.0498	1.16024	1.34649	1.38273	1.35932	1.29048
18/03/13_F0_Pup2_M	Control	0.985333	0.97683	1.00102	0.98858	1.04824			1.5049	1.37455	1.33165
18/04/06_F1_Pup10_F	Control	1.10959	0.945937	0.932375	1.0121		1.07808	1.13065	0.969638	1.50352	0.935734
18/04/06_F1_Pup3_F	Control	1.04304	1.08811	0.868918	1.07423	0.925707	2.44996	0.777458	0.702212	1.63265
18/04/11_F2_Pup1_F	Control	0.856963	1.94944	0.69777	0.77556	0.720268	0.790315			0.985189	0.901544
18/04/11_F2_Pup2_M	Control	0.914732	1.05564			1.02963	1.3122	1.65754	1.51258	1.63203	1.41746
18/04/13_F0_Pup5_M	Control	1.01282	0.952569	0.960271	1.06133	1.01301	0.91646	0.94581	0.927893	1.02417	0.877019
18/04/13_F0_Pup6_M	Control	1.03872	0.950521	1.08146	0.936277	0.99302	1.00191	1.03299	0.948569	1.41689	1.49879
18/01/04_F2_Pup3_M	CKO	0.867679	0.909401	1.00757	1.05184	1.16351	1.3712	1.47776	1.31765	1.15007	1.12914
18/01/04_F2_Pup5_F	CKO	1.01614	0.987497	0.982933	1.07978	0.933652	1.1697	1.23049	1.2601	1.26297	1.22083
18/01/31_F4_Pup6_F	CKO	0.974012	0.907425	1.37297	0.907163	0.838433	0.967248	1.10947	1.34487	1.43536
18/04/06_F1_Pup2_F	CKO	1.03097	1.03652	0.88445	0.993633	1.05443	1.08762	0.930183	0.880518	1.01472	0.828533
18/04/13_F0_Pup1_F	CKO	1.04145	1.06191	1.06811	0.923647	0.904883	1.04384	1.27889	1.16933	1.12621	1.27939
18/04/13_F0_Pup2_F	CKO	1.01112	1.02485	1.00177	0.96354	0.99872	1.03193	1.14137	1.14102	1.08404	1.0837
18/04/13_F0_Pup3_M	CKO	1.01605	0.985486	1.00144	0.973082	1.02394	1.04348	1.19919	1.13222	1.17294	1.21726
18/04/13_F0_Pup4_F	CKO	1.00763	1.02855	0.996627	0.999212	0.967982	1.06108	1.21459	1.19607	1.89416	2.0662
18/04/23_F6_Pup1_FR	CKO	0.943676	0.980434	0.970969	0.996416	1.10851	1.02237	1.49833	1.35299	1.40701	1.63068
18/04/23_F6_Pup2_MR	CKO	0.92346	0.992797	1.03582	1.04532	1.0026	1.10939	1.92322	1.46302	1.43359	1.46564
	p-value	1	2	3	4	5	6	7	8	9	10
		0.957101	0.633013	0.368978	0.928428	0.949558	0.65494	0.388963	0.534545	0.859899	0.328101
	p<.01

## Sheet: P7_En1-CKO Hypercapnia_RF
mouse ID	groupID	1	2	3	4	5	6	7	8	9	10
18/01/04_F2_Pup1_M	Control	1.00022	0.97107	1.00587	0.993608	1.02924	1.11496	1.08803	1.08558	1.04818	0.962244
18/01/04_F2_Pup4_F	Control	0.976738	1.00375	1.02449	1.01247	0.982551	1.10262	1.03903	1.08588	1.00631	0.973624
18/01/06_F2_Pup1_F	Control	0.954978	0.949012	0.991723	1.04313	1.06116	1.06071	1.04947	0.990573	0.926086	0.998996
18/01/06_F2_Pup2_M	Control	0.999806	0.974259	1.02329	1.00017	1.00247	1.04587	1.08197	1.08079	1.01915	0.998221
18/01/31_F4_Pup2_F	Control	0.973192	1.06456	1.01924	0.983482	0.959527	1.07702	0.997476	0.948067	0.982163	1.09933
18/01/31_F4_Pup3_M	Control	0.993535	1.02927	0.995022	0.994116	0.988054	1.08114	1.06558	0.969553	0.980911	0.956447
18/02/04_F3_Pup1	Control	1.06375	1.05844	1.01195	0.910538	0.955317	0.961513	0.934502	0.79405	0.74885	0.679484
18/02/04_F3_Pup2	Control	1.0097		1.00662	0.960935	1.02274	1.00356	0.979144	1.04751	0.985643	1.03992
18/02/04_F3_Pup3_M	Control	1.00065	1.05717	0.942785	0.999391		1.02753	1.01877	0.956842	0.868373	0.908833
18/02/05_F6_Pup1_M	Control	1.04917	1.02829	0.988893	0.933647		1.07489	1.02942	0.9198	0.863437	0.77022
18/02/05_F6_Pup3_F	Control	1.15664	1.03279	1.00737	0.929204	0.87399	0.931613	0.880354	1.10633	0.954738	0.883905
18/02/07_F5_Pup1_F	Control	0.976228	1.02283	1.01987	1.01148	0.969588	1.07001	1.05558	1.03786	0.927386	0.967467
18/02/07_F5_Pup2_F	Control	1.02168			0.921794	1.05652	1.10697			0.952445	0.999343
18/02/07_F5_Pup3_M	Control	1.00007	0.996476	0.953852	1.01237	1.03723	0.978007	0.977327	1.01213	0.957879	1.04525
18/02/07_F5_Pup4_M	Control	0.999262	1.01341	0.986905	1.00043		1.03852		0.9606	0.917362	0.990057
18/02/22_F0_Pup2_F	Control			0.982719	1.04351	0.973771	1.04181	1.0568	1.08645	1.01419	1.02842
18/02/22_F0_Pup3_M	Control	0.957833	0.983793	1.02079	1.00559	1.032	1.06368	1.11645			0.991875
18/02/22_F0_Pup4_F	Control	0.994171	0.987269	1.01722	1.00134		1.03479	1.045			0.92207
18/03/13_F0_Pup1_F	Control	1.01727	0.952431	0.978134	1.05798	0.994183	1.13354	1.14267	1.11227	0.948958	0.999981
18/03/13_F0_Pup2_M	Control	1.02583	1.01948	1.01215	0.973811	0.968722			1.09682	0.981453	1.043
18/04/06_F1_Pup10_F	Control	1.20748	0.943595	0.94362	0.9053		0.786197	0.855999	0.742329	0.989324	0.882939
18/04/06_F1_Pup3_F	Control	1.03574	1.05782	0.892544	0.99777	1.01612	0.946363	1.03038	0.990366	1.08921
18/04/11_F2_Pup1_F	Control	1.20085	1.11462	0.962547	0.931809	0.790181	0.830848			0.883904	0.691983
18/04/11_F2_Pup2_M	Control	0.959996	1.01015			1.02986	1.09296	1.09129	0.992583	1.01567	0.986337
18/04/13_F0_Pup5_M	Control	1.15104	0.948022	0.951475	1.00693	0.94253	0.933064	0.847029	0.838929	0.782494	0.757153
18/04/13_F0_Pup6_M	Control	1.06873	0.96709	1.0019	0.979636	0.982651	0.888847	0.911203	0.8521	0.901297	0.848583
18/01/04_F2_Pup3_M	CKO	0.982532	1.05189	0.999626	0.980921	0.98503	1.11349	1.08036	1.10016	1.14748	1.03454
18/01/04_F2_Pup5_F	CKO	1.0273	0.985668	0.981944	0.989985	1.0151	1.06065	1.00427	0.951284	0.934049	1.00183
18/01/31_F4_Pup6_F	CKO	0.981908	0.907444	1.14919	0.975507	0.985952	1.08794	1.07437	1.36651	1.38223
18/04/06_F1_Pup2_F	CKO	1.09498	0.956164	0.963607	0.900224	1.08502	0.974914	0.944965	0.962985	0.982034	0.793292
18/04/13_F0_Pup1_F	CKO	1.15163	0.993269	0.986459	0.943615	0.925024	0.966949	0.999401	0.916302	0.878352	0.868615
18/04/13_F0_Pup2_F	CKO	0.99353	1.01701	1.07722	0.965413	0.946831	0.989066	0.908397	0.836719	0.775911	0.778239
18/04/13_F0_Pup3_M	CKO	1.09914	1.03892	1.00913	0.970899	0.881913	1.036	1.03297	0.910347	0.95574	0.894023
18/04/13_F0_Pup4_F	CKO	1.03237	1.01021	1.02218	0.950649	0.984588	1.00851	1.03694	1.00645	0.937972	1.01981
18/04/23_F6_Pup1_FR	CKO	0.996692	1.04061	1.02241	0.952095	0.988197	1.13735	1.18274	1.10012	1.03565	1.02036
18/04/23_F6_Pup2_MR	CKO	0.994926	0.971616	1.01866	0.970609	1.04419	1.04473	1.1401	1.16322	1.18245	1.07871
	p-value	1	2	3	4	5	6	7	8	9	10
		0.886845	0.526349	0.0320968	0.094776	0.999144	0.425322	0.397425	0.345555	0.0966652	0.88614
	p<.01

## Sheet: P7_En1-CKO Hypercapnia_MV
mouse ID	groupID	1	2	3	4	5	6	7	8	9	10
18/01/04_F2_Pup1_M	Control	0.850452	0.882539	1.03822	1.05971	1.16909	1.38604	1.56111	1.73673	1.63372	1.47835
18/01/04_F2_Pup4_F	Control	0.871038	0.973411	1.01075	1.06971	1.07509	1.12834	1.10338	1.07902	1.03217	0.896358
18/01/06_F2_Pup1_F	Control	0.938572	0.997345	0.956057	1.0559	1.05212	0.951167	1.2167	1.39198	1.30882	1.17845
18/01/06_F2_Pup2_M	Control	1.05743	0.899602	1.10402	1.03995	0.898994	0.875241	1.1727	1.17665	1.05612	1.0508
18/01/31_F4_Pup2_F	Control	0.979701	1.16175	0.960936	0.979467	0.918144	1.243	1.25947	0.908598	0.973563	1.03821
18/01/31_F4_Pup3_M	Control	1.01477	1.03399	0.960428	0.995789	0.99502	1.40714	1.57361	1.48684	1.37656	1.38285
18/02/04_F3_Pup1	Control	1.09337	0.939684	1.04728	0.883085	1.03659	0.968908	1.04278	1.03153	1.10891	0.603847
18/02/04_F3_Pup2	Control	0.885856		1.0647	0.855656	1.19379	0.990797	1.28299	1.51354	1.00759	1.61109
18/02/04_F3_Pup3_M	Control	0.906717	1.14678	1.03266	0.913843		1.10739	1.13545	1.51587	0.859605	1.02414
18/02/05_F6_Pup1_M	Control	1.03776	0.893562	1.08589	0.982792		1.3039	1.58932	1.30732	1.57442	0.808535
18/02/05_F6_Pup3_F	Control	1.17028	0.963109	1.07482	1.12764	0.664145	0.995243	0.801607	1.65425	1.42276	1.35481
18/02/07_F5_Pup1_F	Control	0.886057	1.04191	1.07806	0.949245	1.04473	1.25545	1.31712	1.40646	1.06477	1.2771
18/02/07_F5_Pup2_F	Control	1.03071			0.889881	1.07941	1.15652			1.24716	1.47216
18/02/07_F5_Pup3_M	Control	0.958673	0.936357	0.915842	1.02544	1.16369	1.14519	1.18169	1.23968	1.13436	1.40564
18/02/07_F5_Pup4_M	Control	0.948823	1.02136	0.963094	1.06673		1.17806		1.36714	0.995028	1.37599
18/02/22_F0_Pup2_F	Control			1.05487	0.959346	0.985788	1.17826	1.17125	1.54726	1.69631	1.44559
18/02/22_F0_Pup3_M	Control	1.07355	1.03157	1.09066	0.840422	0.963804	1.08174	1.30417			0.799877
18/02/22_F0_Pup4_F	Control	0.98819	0.959327	0.987515	1.06497		1.23996	1.76989			1.09828
18/03/13_F0_Pup1_F	Control	1.03334	0.885838	0.945238	1.09313	1.04245	1.31361	1.53676	1.53613	1.2884	1.28891
18/03/13_F0_Pup2_M	Control	1.0112	0.996263	1.01359	0.96308	1.01587			1.65128	1.3496	1.38948
18/04/06_F1_Pup10_F	Control	1.33034	0.886277	0.873594	0.909784		0.8416	0.961003	0.714706	1.47697	0.82036
18/04/06_F1_Pup3_F	Control	1.07614	1.14659	0.772557	1.06771	0.937007	2.30961	0.797989	0.692765	1.77144
18/04/11_F2_Pup1_F	Control	0.996129	2.10329	0.650129	0.699532	0.550917	0.635604			0.842926	0.603876
18/04/11_F2_Pup2_M	Control	0.876718	1.06463			1.05865	1.43186	1.80593	1.49893	1.65491	1.39583
18/04/13_F0_Pup5_M	Control	1.1644	0.901972	0.912578	1.0674	0.953648	0.85409	0.800168	0.777503	0.800447	0.663241
18/04/13_F0_Pup6_M	Control	1.10881	0.918162	1.08224	0.916136	0.97465	0.889505	0.94016	0.807329	1.27554	1.27036
18/01/04_F2_Pup3_M	CKO	0.853517	0.957707	1.00837	1.03298	1.14743	1.52861	1.59838	1.45132	1.32122	1.16951
18/01/04_F2_Pup5_F	CKO	1.04406	0.973514	0.965353	1.06915	0.947915	1.24086	1.23596	1.19892	1.17989	1.22327
18/01/31_F4_Pup6_F	CKO	0.94333	0.812193	1.55625	0.872859	0.815366	1.03793	1.17571	1.81268	1.95691
18/04/06_F1_Pup2_F	CKO	1.12646	0.98895	0.850424	0.892563	1.14161	1.05804	0.877094	0.846096	0.99434	0.65585
18/04/13_F0_Pup1_F	CKO	1.19545	1.05132	1.05021	0.868721	0.834305	1.00604	1.27395	1.06796	0.985976	1.10766
18/04/13_F0_Pup2_F	CKO	1.00421	1.0419	1.07873	0.929876	0.945275	1.02027	1.03644	0.95437	0.840816	0.843068
18/04/13_F0_Pup3_M	CKO	1.11701	1.02405	1.01079	0.944954	0.903205	1.08126	1.23898	1.03092	1.12125	1.08848
18/04/13_F0_Pup4_F	CKO	1.04004	1.03885	1.01853	0.949711	0.952874	1.0699	1.25921	1.20355	1.77631	2.10672
18/04/23_F6_Pup1_FR	CKO	0.941	1.02073	0.993194	0.949132	1.09594	1.16334	1.77297	1.48915	1.45786	1.66467
18/04/23_F6_Pup2_MR	CKO	0.918766	0.964609	1.05514	1.01459	1.0469	1.159	2.19265	1.7018	1.69514	1.58098
	p-value	1	2	3	4	5	6	7	8	9	10
		0.869634	0.565705	0.163124	0.444417	0.911067	0.86252	0.327753	0.993256	0.477166	0.367813
	p<.01
