# Supplementary material for: Loss of Atoh1 from neurons regulating hypoxic and hypercapnic chemoresponses causes neonatal respiratory failure in mice
Source: eLife. 2018 Jul 4;7:e38455. doi: 10.7554/eLife.38455 (PMC6067883; doi:10.7554/eLife.38455)
Supplement: Figure 6—source data 1. [file elife-38455-fig6-data1.xlsx]

## Sheet: R2-CKO RA
TraceID	MouseID	MouseID	GroupID	TI	TE	TV	RF	IBI_I	MV	Sigh	ApneaSigh	ApneaSpon	nBreath
16	ATOH386	ATOH386	Control	0.0795351	0.158247	0.220002	280.563	0.195161	61.7243	39.5152	0	11.29	2809
17	ATOH387	ATOH387	Control	0.0799346	0.168833	0.195184	264.328	0.17234	51.5927	62.1896	0	16.3657	4464
18	ATOH388	ATOH388	Control	0.0829412	0.175141	0.202222	254.954	0.187092	51.5572	36.8678	4.60847	41.4762	3196
19	ATOH389	ATOH389	Control	0.0932093	0.16459	0.265293	250.066	0.150772	66.3407	37.8791	3.15659	18.9396	4606
20	ATOH390	ATOH390	Control	0.0794041	0.173802	0.185895	262.306	0.204087	48.7614	31.469	3.93363	39.3363	3833
22	ATOH392	ATOH392	Control	0.0925549	0.163885	0.205654	249.131	0.139132	51.2346	38.3424	11.5027	7.66848	3687
23	ATOH393	ATOH393	Control	0.0925726	0.191312	0.199666	240.445	0.177678	48.0087	37.6024	12.5341	50.1366	3077
24	ATOH395	ATOH395	Control	0.0755801	0.156096	0.247049	278.928	0.180198	68.9088	20.7843	0	0	2386
25	ATOH396	ATOH396	Control	0.0620103	0.154555	0.209573	307.575	0.270432	64.4595	0	0	29.6316	1165
26	ATOH397	ATOH397	Control	0.0704668	0.167099	0.243687	274.692	0.2203	66.9388	40.4315	10.1079	10.1079	1594
27	ATOH398	ATOH398	Control	0.0822228	0.158102	0.278914	264.304	0.144874	73.718	35.9509	7.98908	3.99454	3976
28	ATOH399	ATOH399	Control	0.0899653	0.168956	0.207739	243.64	0.120088	50.6134	24.081	12.0405	15.0506	4607
29	ATOH400	ATOH400	Control	0.0703776	0.15518	0.198936	290.434	0.205246	57.7777	12.3807	0	37.1422	1700
30	ATOH401	ATOH401	Control	0.0940923	0.171036	0.178909	240.263	0.1169	42.9852	32.9935	20.9959	38.9923	4527
31	ATOH402	ATOH402	Control	0.0993126	0.194428	0.203987	219.004	0.124409	44.6738	30.0018	15.0009	42.0025	4085
58	ATOH470	ATOH470	Control	0.0796709	0.133085	0.221838	290.268	0.0830073	64.3926	30.0014	3.00014	6.00027	5640
59	ATOH471	ATOH471	Control	0.0809915	0.150487	0.165649	278.67	0.133179	46.1613	30.0914	12.0366	57.1737	5184
61	ATOH473	ATOH473	Control	0.0853988	0.143063	0.229712	269.441	0.0721329	61.894	27.8075	6.17944	3.08972	5100
62	ATOH477	ATOH477	Control	0.0884046	0.171049	0.160856	255.613	0.180163	41.1167	14.996	2.9992	83.9775	4627
63	ATOH478	ATOH478	Control	0.0703385	0.136244	0.193093	306.872	0.144902	59.2549	24.1756	0	30.2195	3084
64	ATOH479	ATOH479	Control	0.0638784	0.134441	0.148034	325.928	0.212084	48.2483	0	0	73.5625	444
101	ATOH518	ATOH518	Control	0.0584408	0.128987	0.299275	346.203	0.264761	103.61	0	0	0	549
102	ATOH519	ATOH519	Control	0.0709154	0.169451	0.249038	284.203	0.25173	70.7774	21.0836	0	10.5418	1833
104	ATOH521	ATOH521	Control	0.0852539	0.140551	0.256153	271.201	0.0760496	69.469	35.2058	9.60159	6.40106	5061
106	ATOH526	ATOH526	Control	0.0693708	0.137713	0.240517	312.479	0.205111	75.1565	59.6125	11.9225	11.9225	1761
107	ATOH527	ATOH527	Control	0.0818915	0.148892	0.226703	272.988	0.104109	61.8872	28.1862	10.5698	17.6164	4553
108	ATOH528	ATOH528	Control	0.0756152	0.165192	0.260102	277.518	0.202599	72.183	27.269	0	0	1289
117	ATOH529	ATOH529	Control	0.0704739	0.142274	0.232791	302.921	0.200961	70.5172	48.6692	0	43.8023	3836
118	ATOH530	ATOH530	Control	0.0779632	0.175001	0.204977	263.658	0.195501	54.0439	45.3227	6.47467	32.3733	4675
119	ATOH531	ATOH531	Control	0.0736315	0.151474	0.209194	299.172	0.243722	62.5849	26.7978	8.9326	26.7978	2513
120	ATOH532	ATOH532	Control	0.0641636	0.137325	0.223244	329.01	0.256125	73.4494	42.3246	0	10.5811	2409
122	ATOH534	ATOH534	Control	0.0779194	0.13108	0.176892	298.979	0.117589	52.8871	31.059	2.58825	28.4707	6750
123	ATOH535	ATOH535	Control	0.0835157	0.178411	0.208075	246.044	0.157603	51.1958	30.2564	8.25175	24.7552	5315
124	ATOH536	ATOH536	Control	0.0654296	0.167306	0.219698	287.758	0.219216	63.2198	53.8747	0	29.9304	2707
125	ATOH537	ATOH537	Control	0.0749551	0.130248	0.31391	304.702	0.0849303	95.6492	34.5661	0	2.46901	7218
126	ATOH538	ATOH538	Control	0.0806118	0.139961	0.243899	286.744	0.0929271	69.9367	24.0781	15.3224	15.3224	7466
127	ATOH539	ATOH539	Control	0.0692019	0.122952	0.373982	336.319	0.161322	125.777	10.4909	0	10.4909	2313
128	ATOH540	ATOH540	Control	0.0762444	0.132553	0.271973	299.151	0.080244	81.361	36.0321	4.80429	4.80429	7241
130	ATOH542	ATOH542	Control	0.0714778	0.12118	0.24788	321.174	0.0967301	79.6126	28.137	0	0	6856
131	ATOH543	ATOH543	Control	0.0821912	0.139079	0.230763	284.888	0.100632	65.7416	35.7618	7.15237	7.15237	7040
132	ATOH544	ATOH544	Control	0.0804044	0.154077	0.23966	271.507	0.114088	65.0691	35.6313	14.2525	9.50169	6696
366	ATOH735	ATOH735	Control	0.089417	0.176209	0.176741	244.668	0.138847	43.2429	23.998	0	80.9934	4518
367	ATOH737	ATOH737	Control	0.0667195	0.124031	0.18996	337.717	0.214301	64.1527	49.554	0	9.9108	2121
376	ATOH800	ATOH800	Control	0.0629093	0.115207	0.192074	353.802	0.166863	67.9561	36.1619	0	7.23237	2967
377	ATOH801	ATOH801	Control	0.0622688	0.116688	0.186056	353.291	0.176738	65.7319	31.5959	0	0	2232
378	ATOH802	ATOH802	Control	0.0616378	0.112849	0.194308	365.79	0.200599	71.076	98.2861	0	0	2341
379	ATOH803	ATOH803	Control	0.0636521	0.119563	0.198465	348.12	0.195377	69.0897	67.3501	0	0	3127
382	ATOH806	ATOH806	Control	0.0607398	0.105976	0.201984	378.337	0.163404	76.4181	43.8789	0	14.6263	2041
383	ATOH807	ATOH807	Control	0.0624696	0.112809	0.207528	362.741	0.178085	75.2789	57.4387	0	21.5395	3160
21	ATOH391	ATOH391	CKO	0.0793333	0.133183	0.16362	296.924	0.139909	48.5826	51.7088	12.9272	0	3996
60	ATOH472	ATOH472	CKO	0.0812713	0.167426	0.186882	258.45	0.139284	48.2997	29.5816	11.0931	33.2793	3999
65	ATOH480	ATOH480	CKO	0.0830304	0.150314	0.171677	269.779	0.113149	46.315	30.1628	9.04885	18.0977	5101
103	ATOH520	ATOH520	CKO	0.0621744	0.150887	0.257361	330.758	0.350055	85.1244	0	0	101.483	539
105	ATOH522	ATOH522	CKO	0.0848401	0.150051	0.216234	266.828	0.0794768	57.6973	26.9987	14.9993	20.999	5109
121	ATOH533	ATOH533	CKO	0.0823262	0.135184	0.193787	287.58	0.117542	55.7294	27.8883	11.1553	13.9442	6205
129	ATOH541	ATOH541	CKO	0.0833934	0.151674	0.247938	272.237	0.110729	67.4979	30.3224	3.36915	0	4659
360	ATOH726	ATOH726	CKO	0.0857034	0.278633	0.139998	223.875	0.420312	31.3421	25.3126	9.49222	237.305	2974
361	ATOH733	ATOH733	CKO	0.086482	0.177889	0.153981	240.058	0.128627	36.9644	21.0004	9.00017	51.0009	4539
362	ATOH734	ATOH734	CKO	0.0827743	0.271426	0.130871	228.551	0.432001	29.9107	23.9988	14.9992	197.99	3319
363	ATOH736	ATOH736	CKO	0.0678831	0.166732	0.136213	301.122	0.264007	41.0167	34.0207	17.0104	74.8456	4569
380	ATOH804	ATOH804	CKO	0.0653447	0.12078	0.200124	346.616	0.213053	69.3659	62.3515	0	12.4703	1825
381	ATOH805	ATOH805	CKO	0.0635402	0.116913	0.206999	354.082	0.208398	73.2946	81.8287	0	0	3497
			p-values:	TI	TE	TV	RF	IBI_I	MV	Sigh	ApneaSigh	ApneaSpon
				0.177624	0.0592749	0.0114421	0.160532	0.132464	0.0124117	0.621188	0.0110148	0.0231337
			p<.05
			p<.01
			p<.001
			p<.0001

## Sheet: R2-CKO Hypoxia_Tv
Genotype	1	2	3	4	5	6	7	8	9	10	11	12	13	14	15	16	17	18	19	20	21	22	23	24	25	26	27	28	29	30	31	32	33	34	35	36	37	38	39	40	41	42	43	44
Control	1.00855	0.936254	1.01082	0.983574	0.872557	1.06923	1.00005	1.01442	1.10174	NaN	NaN	NaN	NaN	NaN	1.0028	NaN	NaN	NaN	NaN	NaN	NaN	NaN	1.34817	1.25833	1.19016	1.16471	1.20852	1.17929	1.22601	1.29658	1.13791	1.12615	1.12635	1.19211	NaN	NaN	NaN	NaN	NaN	0.962593	1.02876	1.0404	NaN	1.29651
Control	NaN	NaN	0.520883	NaN	NaN	1.08043	0.977093	0.846792	1.00758	NaN	1.30187	1.10763	1.13798	1.23912	1.03219	0.924855	1.10342	0.963187	0.926657	0.830313	0.895082	1.31605	1.22981	1.12312	0.950896	0.951744	1.14781	1.06674	1.06934	1.30088	1.01324	0.990464	0.927134	0.936316	0.863706	1.01668	0.912696	0.901224	0.888549	0.986235	0.907654	0.934494	0.991092	0.956162
Control	NaN	0.997495	1.1315	1.10414	1.12875	0.943184	0.904392	0.920413	1.05112	0.998339	0.934877	0.901495	0.830782	0.739246	0.981003	1.17447	1.10267	1.05503	1.09547	1.00563	1.18436	1.33255	1.30544	1.30123	1.39242	1.19667	1.25054	1.22033	1.20021	1.47299	1.23165	1.13952	1.06094	1.1623	1.03299	0.949886	1.07989	0.877941	0.738328	0.967819	1.02165	1.06057	1.02896	1.12619
Control	1.11327	NaN	NaN	0.101103	1.36967	1.01914	1.11612	1.09096	1.01199	1.12457	1.00365	0.992054	0.817448	1.02558	1.12192	1.04491	1.02265	0.917739	1.13499	0.972249	1.09329	1.23285	1.30757	1.11487	1.48561	1.37883	1.2262	1.17838	1.20738	1.34381	1.33672	1.2125	1.18121	1.0016	1.01743	1.10375	1.10718	1.02164	1.16875	1.07131	1.00031	1.09617	1.01073	1.04089
Control	1.08266	1.02694	1.03514	1.00851	0.957894	1.0407	1.11227	1.15581	1.10477	1.06626	1.04658	0.978265	0.840234	1.04508	0.885187	0.884925	0.93318	0.939755	0.978992	0.876847	0.96062	0.993572	1.22702	1.08877	1.13692	1.11135	1.12836	1.08075	1.07939	1.14563	0.986832	0.917374	0.985243	0.912848	0.892879	0.958832	0.935162	0.940459	0.952006	0.937572	0.904913	0.932846	0.952836	0.901552
Control	NaN	0.93427	NaN	NaN	NaN	NaN	1.06677	NaN	NaN	NaN	NaN	NaN	NaN	NaN	NaN	0.99896	NaN	NaN	NaN	NaN	NaN	NaN	1.03375	0.990689	1.01986	0.981705	0.948348	0.969299	0.930675	0.949036	1.11586	1.15908	1.14609	1.12999	NaN	NaN	1.1	NaN	NaN	NaN	0.872702	NaN	NaN	NaN
Control	NaN	0.921428	0.897753	0.992772	NaN	1.22314	1.21524	1.09064	NaN	NaN	NaN	NaN	1.15276	1.03313	0.941102	0.976618	0.841053	0.940268	0.774099	NaN	NaN	1.58604	1.28929	1.22282	1.19163	0.971833	0.971382	1.09903	1.09312	1.10837	0.998084	1.00438	0.977089	0.956488	1.04534	0.931009	0.915903	0.838638	1.04091	0.898248	0.932779	0.884886	0.859437	0.992202
Control	NaN	NaN	NaN	1.14404	0.915182	0.834886	1.14654	1.01816	NaN	1.20951	1.13337	1.00706	0.855314	0.983023	NaN	NaN	1.09136	0.931802	0.833534	0.896221	0.897022	1.13846	0.9283	1.02741	0.940728	1.16767	0.95554	0.887016	0.933265	1.24744	1.15939	1.11087	1.06207	1.01524	0.874767	1.16423	0.826232	0.882545	0.915574	0.894474	1.00671	0.994475	0.880049	0.947265
Control	1.27823	NaN	NaN	0.973395	0.945162	NaN	1.08986	NaN	0.99404	0.979021	0.979931	1.04251	0.967682	0.994193	0.973642	1.02236	1.00899	0.917733	0.924114	0.909138	0.77949	1.34076	0.406405	1.29812	1.36662	1.26616	1.13969	1.05177	1.12653	1.23287	1.09811	1.09772	1.05767	0.990172	0.964617	0.929339	1.01347	0.997514	1.08483	0.993821	0.943331	1.08286	1.01973	0.963918
Control	NaN	NaN	NaN	1.15699	0.986004	0.959142	0.923667	1.02916	0.920931	1.1202	1.14504	0.945944	0.884278	0.869939	1.00285	1.02799	0.979116	1.0251	0.981782	1.04187	0.990138	0.859771	1.02512	1.47533	1.24011	1.35277	1.22923	1.37179	1.15536	1.47765	1.18161	1.14358	1.07461	1.02484	1.19074	1.27171	1.28216	1.0335	1.0503	1.00385	1.06641	1.20725	1.20065	1.17026
Control	1.17338	1.09477	1.09633	0.972244	0.963195	1.02826	1.2494	1.0699	1.19702	1.09457	1.02494	0.863717	0.892078	0.810014	0.807499	0.947589	0.956057	0.926664	0.933309	0.899058	1.00554	1.03071	1.13305	1.1845	1.19356	1.11425	1.04489	1.23011	1.09579	1.06356	0.929851	0.863673	0.938491	0.885725	0.995896	0.903167	1.13611	1.23241	1.16617	1.02962	0.857081	1.14254	1.12405	1.14662
Control	0.945262	1.00824	1.02026	1.00451	0.889553	1.01295	1.01459	0.937127	1.18756	0.944609	0.990797	1.11345	0.978397	0.97193	0.917477	1.08255	1.04375	0.998673	0.970697	0.967621	0.888631	1.11685	1.24144	1.28032	1.24936	1.18439	1.26382	1.13515	1.15321	1.29418	1.14651	1.15457	1.17053	1.11389	0.979313	0.910195	1.1162	1.10903	1.11641	1.09158	0.971607	0.741155	1.24949	1.06649
Control	0.994301	0.986627	0.933726	0.90899	1.01366	1.07322	1.18523	0.783942	NaN	NaN	1.02447	1.4011	1.04355	1.0389	0.976444	0.935096	0.963037	0.970302	0.852312	0.915099	0.927127	0.994558	0.908074	0.948734	0.89737	1.05523	0.985495	0.934444	0.951275	NaN	0.802592	0.715127	NaN	NaN	0.96532	NaN	NaN	0.583142	1.01281	NaN	NaN	NaN	0.860126	NaN
Control	NaN	NaN	NaN	NaN	NaN	1.05852	0.996915	1.10262	1.13849	1.02105	0.7293	NaN	1.11697	1.01943	1.02516	0.976989	0.979571	0.967276	0.92632	0.941387	1.01535	1.05337	1.06593	0.890301	0.97806	0.91186	1.00103	1.05366	0.952299	1.12763	0.902895	NaN	1.2674	0.826187	0.871715	0.975765	0.989818	0.912035	0.90466	0.946284	1.04462	1.00814	0.912798	0.917952
Control	NaN	0.891279	0.818873	0.972975	NaN	NaN	NaN	NaN	NaN	1.34653	0.970345	NaN	NaN	NaN	NaN	NaN	NaN	NaN	NaN	NaN	0.981212	0.956911	0.992712	1.02337	1.01903	NaN	1.06262	1.0154	0.775588	0.755627	0.628616	0.969458	0.758674	0.7126	0.77373	0.750671	0.772858	0.754334	0.69194	0.766284	0.771397	0.895393	0.681464	0.785203
Control	NaN	1.09518	0.961921	0.948585	0.961489	1.05529	NaN	NaN	NaN	0.999906	NaN	NaN	NaN	NaN	NaN	NaN	NaN	1.01785	0.95977	NaN	NaN	NaN	NaN	0.912974	NaN	0.964546	0.997382	0.905412	0.871986	0.961018	0.879341	0.909723	0.864511	0.82074	0.79478	0.964646	1.0983	NaN	NaN	NaN	0.969219	0.951985	0.880819	0.82403
Control	1.04735	0.982833	0.957635	0.985293	0.9749	0.963371	1.03689	NaN	1.01424	1.01887	1.02297	1.02351	1.16823	0.871565	0.932332	NaN	NaN	NaN	NaN	NaN	NaN	0.931691	0.871828	0.811696	0.81213	0.819887	0.798024	0.801069	0.81387	0.810508	0.779532	0.897709	0.89451	0.895441	0.867659	0.856959	1.00867	1.04686	0.984439	0.996966	0.979752	0.886754	NaN	NaN
Control	1.0426	1.06416	1.02854	0.999349	NaN	1.04543	NaN	NaN	NaN	0.90683	0.880654	1.03358	1.13102	0.892003	0.932355	1.04348	NaN	NaN	NaN	NaN	1.03826	0.954265	0.907057	0.889102	0.875032	0.902823	0.895608	0.893128	0.867898	0.822975	0.867933	0.924004	0.929865	0.963278	0.932879	0.95073	0.983089	0.945376	1.06961	1.09981	NaN	NaN	NaN	NaN
Control	NaN	NaN	NaN	0.968587	1.00721	1.07568	1.05461	0.994491	0.886973	NaN	NaN	1.0469	0.945706	1.09336	0.96731	0.991558	1.03359	0.93403	NaN	NaN	0.984482	0.920864	0.848478	0.791351	0.773308	0.771238	0.825084	0.78264	0.754117	0.682794	0.710665	0.78138	0.804515	0.791005	0.795139	0.771918	0.860664	0.971883	0.902859	0.943513	0.987177	0.979154	0.97847	1.04388
Control	0.911915	0.956668	0.992021	0.999145	0.953267	1.14786	1.00352	0.881197	1.0976	NaN	NaN	NaN	1.27461	0.888288	0.899157	0.898603	1.05106	1.03811	1.0342	0.972789	NaN	0.963803	0.896818	0.825294	0.802777	0.80405	0.791067	0.764401	0.711451	0.655301	0.699854	0.759574	0.798781	0.837893	0.78245	0.892328	0.832822	0.780523	0.83885	NaN	NaN	NaN	NaN	NaN
Control	0.595782	NaN	1.28676	NaN	NaN	NaN	1.11017	1.06974	1.05735	1.04588	NaN	NaN	0.88064	0.994257	NaN	0.936968	1.08462	1.01896	0.918883	NaN	NaN	0.919667	1.0318	1.01255	0.984162	0.933631	0.94559	0.940458	0.916928	0.961396	0.830021	0.816598	0.828803	0.828366	1.09743	1.08643	1.02834	0.963544	0.932666	0.903933	NaN	NaN	NaN	NaN
Control	0.941667	1.11313	1.00429	1.02636	1.08721	0.947181	NaN	NaN	1.04316	0.933024	0.86931	1.01192	1.07345	1.04004	NaN	NaN	NaN	0.991479	0.991285	0.926491	0.952662	0.844912	1.02407	0.968487	0.950056	0.88068	0.841594	0.858588	0.819316	0.852789	0.773014	0.757631	0.758798	0.800446	0.773372	0.775351	0.730605	0.835547	0.958406	1.03336	0.977459	NaN	NaN	0.92368
CKO	1.04663	0.827022	1.00752	1.05229	1.01601	1.08723	1.00792	0.984243	1.02607	0.956675	0.978826	0.989144	1.01779	0.976471	1.00916	0.935874	0.845297	1.09211	1.12144	1.02229	1.40613	1.6294	1.62736	1.46829	1.54132	1.46024	1.47043	1.38444	1.38858	1.51991	1.1823	1.14991	1.11225	0.9894	0.86485	0.932073	1.10036	1.0807	1.12195	1.04922	0.998373	1.12817	1.00338	1.12229
CKO	1.18934	NaN	NaN	1.17387	1.04304	1.11154	0.952465	1.06418	0.967273	0.951852	0.951167	0.988468	1.00068	1.0002	0.891965	0.776962	1.0238	0.867234	1.03271	1.01326	1.39962	1.28463	1.32845	1.36727	1.20829	1.12264	1.12333	1.16275	1.08413	1.323	1.15634	1.16531	1.09151	0.996958	1.17251	1.12286	1.04684	1.01685	1.10158	1.02898	1.00702	1.01907	0.991122	1.01355
CKO	0.885407	0.99763	0.897276	0.972378	1.02256	0.849054	0.966741	0.892689	0.70958	0.873224	1.39135	1.38482	1.15729	NaN	NaN	NaN	NaN	NaN	NaN	NaN	NaN	NaN	1.31011	1.27867	1.28609	1.19913	1.23355	1.17197	1.16853	1.27483	1.1419	1.12733	1.0334	0.974092	1.026	0.902737	0.959475	0.887976	0.910179	1.0272	0.887825	1.09992	1.01095	0.865989
CKO	NaN	NaN	1.14717	1.05099	0.939541	0.881691	0.971122	0.877899	0.969191	0.863079	0.855576	1.31865	1.1251	NaN	NaN	NaN	NaN	NaN	NaN	NaN	NaN	0.875071	NaN	NaN	1.35975	1.61367	1.33826	1.28713	1.39088	1.38332	1.09187	0.984556	1.00238	0.975116	1.03046	1.05527	0.987788	1.03538	0.947173	0.906996	1.10189	1.06893	1.04426	0.949909
CKO	1.00459	0.964079	0.673095	0.995958	1.07526	1.07547	1.05143	1.17552	NaN	NaN	1.19374	1.04591	0.848057	1.03291	0.850582	NaN	NaN	NaN	NaN	1.0134	NaN	1.02977	0.975559	0.931717	0.936068	0.831088	0.832601	0.986469	0.928903	0.844592	0.687167	0.719177	0.765156	0.851394	0.753127	0.871184	0.909375	0.811078	0.851692	0.783318	0.782965	0.842712	0.780198	0.748008
CKO	0.752812	0.803934	0.927613	0.953222	0.917311	0.846493	0.847407	0.806923	0.810459	0.849915	0.821093	0.778877	0.822073	0.821818	0.841369	0.82721	0.797167	0.815706	1.00795	NaN	NaN	NaN	NaN	NaN	NaN	NaN	NaN	NaN	NaN	NaN	NaN	NaN	NaN	NaN	NaN	NaN	NaN	NaN	NaN	NaN	NaN	NaN	NaN	NaN
CKO	0.852582	1.01471	1.11662	1.1309	NaN	NaN	NaN	NaN	0.980738	1.02225	1.06444	0.979564	0.967918	0.94348	0.926798	NaN	NaN	NaN	NaN	NaN	NaN	1.02532	0.910944	1.24061	1.01485	1.21407	1.15078	1.13477	0.80637	0.901166	0.744163	0.760982	0.78327	0.784477	0.810935	0.7314	0.812807	0.761659	0.744024	0.742737	0.770512	0.843276	0.805377	0.842607
CKO	NaN	NaN	NaN	NaN	1.06912	1.00724	1.02775	1.08804	1.02911	NaN	NaN	NaN	NaN	0.957158	0.953441	1.05599	0.978818	1.00072	0.90627	0.926335	0.993035	1.04793	1.01334	1.02738	1.12418	1.31318	1.16452	1.09993	1.35785	0.78596	0.756801	0.733701	0.793081	0.763058	0.598715	0.921396	0.800796	0.754988	0.751906	0.792909	0.744424	0.965979	0.758158	0.841686
CKO	NaN	1.07861	1.00869	1.03204	1.10415	NaN	0.907077	0.906349	0.997147	NaN	NaN	NaN	0.782868	0.946111	NaN	NaN	NaN	1.23696	NaN	NaN	1.36863	0.940475	0.968377	0.946386	0.915864	0.82167	0.815253	0.859432	0.866577	0.897177	0.78209	0.760633	0.784708	0.85042	0.827823	0.816371	0.969286	0.919395	NaN	NaN	NaN	0.897231	0.920792	0.93316
CKO	1.18567	0.926163	0.962338	0.935064	1.05529	1.01901	0.995643	1.00918	0.82337	1.0193	0.93506	0.92932	0.980503	0.94419	1.06144	1.02012	1.33108	1.07432	NaN	0.79293	0.921926	0.766329	0.965967	0.93249	0.909845	0.895059	0.882194	0.876782	0.860297	0.885831	0.753369	0.803025	0.772436	0.843099	0.7591	0.941117	0.968314	0.996867	0.940794	1.07299	0.884411	0.969633	NaN	NaN
p-value	0.774842	0.150995	0.863037	0.344619	0.571454	0.242696	0.0107216	0.640883	0.00441718	0.0197841	0.768383	0.794668	0.565891	0.614962	0.401251	0.136291	0.774377	0.326314	0.215807	0.616156	0.0033556	0.970915	0.358227	0.303771	0.376936	0.159249	0.246923	0.188421	0.153095	0.876586	0.595104	0.359364	0.206655	0.305285	0.3336	0.511671	0.491164	0.864568	0.398523	0.268554	0.139072	0.860815	0.313921	0.112789
p<.0011

## Sheet: R2-CKO Hypoxia_RF
Genotype	1	2	3	4	5	6	7	8	9	10	11	12	13	14	15	16	17	18	19	20	21	22	23	24	25	26	27	28	29	30	31	32	33	34	35	36	37	38	39	40	41	42	43	44
Control	0.959359	0.941596	0.980249	0.981005	0.935151	0.893893	0.971773	1.05483	1.1391	NaN	NaN	NaN	NaN	NaN	1.14305	NaN	NaN	NaN	NaN	NaN	NaN	NaN	1.11424	1.04766	0.99182	0.990766	0.996851	0.963482	0.969665	1.085	1.03856	1.18277	1.34312	1.27247	NaN	NaN	NaN	NaN	NaN	1.14173	1.04053	1.07665	NaN	1.00153
Control	NaN	NaN	0.81364	NaN	NaN	0.921513	1.01673	1.16067	1.10408	NaN	1.04669	1.12567	1.07998	1.06621	1.01146	1.51374	0.838176	0.661845	0.803838	0.835763	0.912579	0.953267	0.912791	0.861352	0.856492	0.864949	0.827799	0.797564	0.778634	0.848161	0.938263	0.941803	0.881428	0.880588	0.83718	0.85706	0.938672	0.952194	0.84449	0.944294	0.890876	0.890643	0.947885	0.813881
Control	NaN	1.32366	1.03934	1.15211	0.948058	0.933412	0.987286	0.929896	0.818504	0.9575	0.939059	0.95024	0.954236	1.04316	0.997752	1.09631	0.995847	0.979834	1.02892	0.924885	1.0663	1.16267	1.12926	1.02109	1.09756	0.963703	0.915218	0.933778	0.862598	0.767899	0.89914	0.981319	0.907832	0.999947	0.905286	0.790068	0.867819	0.88636	1.00025	1.0225	0.954231	0.959606	0.947927	0.90034
Control	1.1441	NaN	NaN	2.91124	0.908806	0.829143	0.855261	0.91806	0.856793	0.898961	0.870815	0.841192	0.971075	0.840021	0.957472	0.92661	0.836325	0.800404	0.854709	0.779019	0.950709	1.01383	0.950199	0.929163	1.0412	0.883269	0.816106	0.732837	0.702815	0.746298	0.927328	1.02757	0.932254	1.00006	1.10959	0.826598	0.882872	0.879334	0.912128	0.870715	0.859016	0.8178	0.925198	0.926678
Control	0.968783	0.976784	0.94064	1.03964	1.22539	1.15278	1.16369	1.10022	0.898145	0.931045	1.0022	0.970721	0.832999	0.866747	0.931904	1.02347	1.02315	0.984789	1.07051	0.896406	1.01546	1.14054	1.11257	1.104	1.04026	1.05641	1.02017	1.02318	1.00983	0.974378	0.90121	0.948948	0.957775	0.95186	0.971551	0.947001	0.989036	0.970663	0.997746	0.945367	0.945276	0.981917	0.959395	0.903238
Control	NaN	0.98201	NaN	NaN	NaN	NaN	1.03362	NaN	NaN	NaN	NaN	NaN	NaN	NaN	NaN	0.984366	NaN	NaN	NaN	NaN	NaN	NaN	0.926217	0.934782	0.86754	0.820751	0.791546	0.822553	0.788019	0.811567	0.947292	0.929087	0.980303	1.04459	NaN	NaN	0.995753	NaN	NaN	NaN	1.05552	NaN	NaN	NaN
Control	NaN	1.47752	1.35964	1.08369	NaN	1.15408	0.895196	0.870783	NaN	NaN	NaN	NaN	0.933319	0.776198	0.786257	0.793651	0.827168	0.850663	1.19185	NaN	NaN	1.00303	1.10593	1.2018	1.055	0.985108	1.01535	0.995162	0.917473	0.986359	0.835385	0.898434	0.847421	0.814582	0.837917	0.821047	0.850056	0.913534	0.939267	0.900945	0.935564	0.894265	1.0508	0.978227
Control	NaN	NaN	NaN	0.894831	1.19394	1.12638	1.19981	1.11645	NaN	0.947408	0.876707	0.874023	1.03059	1.54893	NaN	NaN	0.942334	0.733734	0.763031	0.751833	0.898334	1.08893	1.01701	1.02223	0.997592	1.02746	0.971709	0.906325	0.91122	1.13318	1.03414	1.11562	1.21937	0.861166	0.827281	0.886936	0.8458	0.883346	0.90594	0.902099	0.783585	0.866711	0.854172	0.829105
Control	1.10777	NaN	NaN	1.19002	1.29093	NaN	1.08507	NaN	0.87669	0.836928	0.917502	1.12265	0.919037	0.873588	0.965627	0.98629	0.949086	1.01585	0.946087	0.916873	0.949317	1.2923	1.82014	1.19168	1.05209	0.903784	0.838944	0.830776	0.848254	1.0061	1.03776	1.04238	0.946465	0.903388	0.971243	0.957136	0.967705	0.978156	0.959937	0.883901	0.937734	0.977646	0.913882	0.886418
Control	NaN	NaN	NaN	1.10594	1.04679	1.01106	0.98029	1.02289	1.00016	0.887664	1.11621	0.985297	0.969513	0.877203	0.960355	1.04439	0.995024	0.99921	0.996122	1.00189	1.04064	0.998391	1.17786	1.10175	0.983493	1.11125	1.0334	1.01895	0.994496	1.01065	1.09402	1.11311	1.09223	1.04199	0.987512	0.802395	0.945338	0.993326	1.14453	1.06375	1.06449	1.06137	0.991047	0.90154
Control	1.11418	1.02086	0.893076	0.907531	1.10796	1.13619	1.13865	1.10082	1.07873	1.20892	0.956161	0.965181	0.922359	0.905425	0.907322	0.916743	0.932971	0.918963	0.915127	0.952842	1.02265	1.19521	1.18748	1.09504	1.04002	0.986346	1.016	0.976256	0.916592	0.826171	0.677603	0.856391	0.958088	1.00324	0.96793	0.92894	0.796288	0.805701	0.873354	0.7786	0.940854	0.813652	0.812678	0.834008
Control	0.980381	0.990746	0.96774	0.945978	0.966854	1.00798	0.952502	0.974339	0.931941	0.953716	1.14337	1.16212	1.00922	0.986616	0.968565	1.17393	0.981243	1.01786	1.04989	0.835004	0.890756	0.964525	1.14894	1.25308	1.11764	1.28331	1.05407	0.996101	1.06484	1.24707	1.20706	1.27828	1.11359	0.972107	0.964304	0.98007	1.01727	1.0624	1.03534	1.0047	1.00241	1.13014	1.18551	1.02212
Control	1.05809	1.04494	0.947797	0.981445	0.999847	1.1144	1.11032	1.45145	NaN	NaN	1.24063	1.13108	1.02214	1.06751	0.952289	0.831732	0.864903	0.705367	0.676378	0.799684	0.665557	0.822431	0.736632	0.613313	0.857491	0.663154	0.622828	0.621294	0.617022	NaN	0.795566	0.658164	NaN	NaN	0.557127	NaN	NaN	0.775103	0.733539	NaN	NaN	NaN	0.796298	NaN
Control	NaN	NaN	NaN	NaN	NaN	1.26341	1.13402	1.16707	1.27236	1.20801	0.948754	NaN	1.13196	1.03904	1.00729	0.983961	0.861138	0.888245	0.612434	0.48231	1.18573	1.52654	1.24404	0.959218	0.941017	0.769141	0.793324	0.471026	0.851495	0.723942	1.05102	NaN	0.334063	0.612143	0.56882	0.83514	0.786625	0.85842	0.760696	0.821779	0.763116	0.906796	0.965172	0.607268
Control	NaN	0.986858	1.05438	0.97428	NaN	NaN	NaN	NaN	NaN	1.12752	0.856955	NaN	NaN	NaN	NaN	NaN	NaN	NaN	NaN	NaN	0.979427	1.05169	1.05086	1.13251	1.15444	NaN	1.13807	1.10736	0.898627	0.88087	0.962911	1.08284	0.849881	0.809367	0.796689	0.828234	0.833267	0.793759	0.713426	0.884881	0.779562	0.77891	0.891038	0.810415
Control	NaN	0.928027	0.924374	0.916879	1.03218	1.02607	NaN	NaN	NaN	0.948369	NaN	NaN	NaN	NaN	NaN	NaN	NaN	1.08035	1.14375	NaN	NaN	NaN	NaN	1.04149	NaN	1.07896	1.02491	1.0156	1.00358	0.942126	0.862984	0.988262	0.980474	0.889628	0.895317	1.01745	1.05458	NaN	NaN	NaN	0.916906	0.836841	1.02357	1.17988
Control	1.02777	1.07107	0.99077	0.971772	1.03803	0.976966	0.969186	NaN	1.00902	0.953533	0.977023	0.92695	0.74865	1.26865	1.07061	NaN	NaN	NaN	NaN	NaN	NaN	1.02209	0.872278	0.842608	0.828615	0.825853	0.857123	0.84879	0.804317	0.770435	0.935487	0.959693	0.965329	0.94363	0.87346	0.914992	0.992948	0.996996	0.996793	1.01349	0.980911	0.950513	NaN	NaN
Control	1.13518	0.978602	0.907095	0.901947	NaN	0.93852	NaN	NaN	NaN	1.03215	1.0446	0.963694	1.0124	1.05792	1.00705	1.02084	NaN	NaN	NaN	NaN	1.00196	0.933556	0.865974	0.860071	0.80057	0.783169	0.803689	0.788766	0.799306	0.799929	0.958722	0.996581	0.968824	0.974275	0.948451	0.942448	1.04978	1.05507	1.00597	1.27205	NaN	NaN	NaN	NaN
Control	NaN	NaN	NaN	1.01494	1.00445	1.01864	1.04408	1.01052	1.17746	NaN	NaN	0.989215	0.987871	0.910726	0.973022	0.966659	0.987186	0.915241	NaN	NaN	0.997014	0.945685	0.805568	0.787833	0.756435	0.748861	0.750123	0.738191	0.752157	0.656319	0.887066	0.921886	0.912182	0.868685	0.87229	0.853315	0.790748	0.977738	0.929734	0.966886	1.05195	1.03432	0.984625	1.02444
Control	1.0255	1.02123	0.987686	0.89688	0.902929	0.86764	1.01384	1.08473	1.14766	NaN	NaN	NaN	0.918875	1.0256	0.966648	1.0118	1.02788	1.10338	1.04295	0.954769	NaN	0.910582	0.845008	0.827683	0.775572	0.788505	0.774742	0.757551	0.728104	0.643677	0.824993	0.87719	0.845018	0.852296	0.814399	0.937459	0.90965	0.850491	0.852091	NaN	NaN	NaN	NaN	NaN
Control	0.975347	NaN	1.02515	NaN	NaN	NaN	0.948728	0.956584	0.962423	0.863669	NaN	NaN	1.09871	0.942274	NaN	1.097	1.06602	1.00964	1.05446	NaN	NaN	1.0894	1.01326	0.992813	0.913853	0.925148	0.909607	0.865558	0.828885	0.802691	0.823027	0.868117	0.867248	0.781271	0.923992	1.00106	0.984267	0.943475	0.893224	0.901894	NaN	NaN	NaN	NaN
Control	1.03534	1.02094	1.0797	0.995066	1.04952	1.04509	NaN	NaN	0.903694	0.913092	1.12611	1.04845	1.04533	0.987627	NaN	NaN	NaN	0.878069	0.850563	1.02141	0.940264	1.06711	1.01838	1.02259	1.01963	0.970355	0.924441	0.956681	0.893525	0.878631	0.883248	0.91584	0.892158	0.875378	0.905906	0.867869	0.734035	0.868219	0.979965	1.07656	1.01593	NaN	NaN	0.889192
CKO	0.938718	0.959746	1.08538	1.05059	1.05656	1.01001	0.989625	0.983885	0.910209	1.04803	1.00896	1.0096	1.01033	0.991908	0.956144	0.987129	0.893594	0.988849	1.12003	1.0007	1.15997	0.997868	0.911825	0.944949	0.831963	0.795504	0.783202	0.787087	0.772214	0.767138	0.9992	1.09153	1.06809	1.0536	1.04568	1.21404	1.02177	1.06314	1.00688	1.02591	0.92837	0.954341	0.863727	0.940319
CKO	1.11782	NaN	NaN	0.91044	0.987867	0.924031	0.972673	0.986515	1.04342	1.03521	0.991035	1.01397	0.936593	0.929819	1.02157	1.15138	0.986978	0.953919	1.04643	0.990321	1.18313	1.20302	1.26934	1.16713	1.01843	1.00794	0.982896	0.99209	0.962513	1.05187	1.05148	1.03509	1.04576	1.09481	0.973476	1.05619	1.07055	1.04046	1.0231	0.994712	0.92613	0.99993	1.01693	0.992155
CKO	0.969294	0.945108	0.864823	0.865178	0.864094	0.873829	0.917826	0.886759	0.978107	1.11551	1.18098	1.2738	1.26469	NaN	NaN	NaN	NaN	NaN	NaN	NaN	NaN	NaN	1.07773	0.990649	1.09039	1.00823	0.960655	0.867805	0.818856	1.02362	0.957989	0.902111	0.89687	0.869893	0.90743	0.865738	0.931682	0.919205	0.91889	0.99652	0.890716	0.786899	0.85625	0.869942
CKO	NaN	NaN	1.01787	0.922498	0.926374	0.974754	0.928679	0.94464	0.927471	1.0208	1.01501	1.07871	1.24319	NaN	NaN	NaN	NaN	NaN	NaN	NaN	NaN	1.94279	NaN	NaN	1.2399	1.23163	1.07769	1.10098	1.09943	1.02146	0.829587	0.766012	0.884387	0.945993	0.984778	0.974572	0.992715	0.959707	0.980005	1.00294	0.924675	1.06037	1.01088	1.0553
CKO	0.816769	0.790619	0.785801	1.07748	1.04747	0.975148	1.06526	1.09499	NaN	NaN	1.01704	0.985072	0.956601	1.02958	1.26078	NaN	NaN	NaN	NaN	1.09738	NaN	1.10217	0.770523	0.747024	0.738943	0.898225	0.985701	0.65419	0.585402	0.570982	0.842441	0.551075	0.481645	0.727469	0.882921	0.708525	0.731632	0.663465	0.761505	0.640981	0.787332	0.767362	0.737955	0.681184
CKO	0.940023	0.985735	1.03463	1.05338	1.04548	0.989975	1.02766	0.983552	0.997054	1.01136	0.994454	0.971954	1.00193	0.985006	1.00145	1.00889	0.981649	0.969344	0.961697	NaN	NaN	NaN	NaN	NaN	NaN	NaN	NaN	NaN	NaN	NaN	NaN	NaN	NaN	NaN	NaN	NaN	NaN	NaN	NaN	NaN	NaN	NaN	NaN	NaN
CKO	0.803359	0.978153	1.05642	1.12929	NaN	NaN	NaN	NaN	1.01244	1.05699	0.978139	0.954954	0.977514	0.995327	1.05742	NaN	NaN	NaN	NaN	NaN	NaN	1.08281	0.733288	0.70157	0.484261	0.550147	0.475493	0.376328	0.637125	0.726226	0.691517	0.658816	0.844241	0.847265	0.837588	0.694999	0.803568	0.916255	0.849295	0.914835	0.759919	0.885037	0.843741	0.820949
CKO	NaN	NaN	NaN	NaN	1.01428	1.08803	1.06385	1.0348	0.994729	NaN	NaN	NaN	NaN	1.02688	1.03137	1.03304	0.973233	1.06043	0.867728	0.811645	0.984861	0.884015	0.749727	0.781588	0.595351	0.508137	0.532885	0.426232	0.531866	0.758993	0.463542	0.697998	0.780587	0.62852	0.392733	0.631909	0.660013	0.589526	0.771588	0.790907	0.706141	0.68245	0.656308	0.638702
CKO	NaN	0.968555	0.992279	0.954117	0.98094	NaN	1.05929	1.05495	0.967497	NaN	NaN	NaN	1.26917	1.03583	NaN	NaN	NaN	0.717376	NaN	NaN	0.877446	1.08337	1.08211	1.00425	0.973299	0.903533	0.861095	0.824078	0.824086	0.761366	0.843028	0.903367	0.935401	0.953856	0.926787	0.920132	0.952684	1.06712	NaN	NaN	NaN	0.898375	0.948975	0.962102
CKO	1.02284	0.955301	1.00532	1.18262	0.935988	0.903677	0.893912	0.838287	0.91352	0.997724	1.06689	1.06019	1.06481	1.03806	1.07972	1.07924	1.00952	0.996556	NaN	0.955832	1.05725	1.01487	0.979229	1.03587	0.99535	0.928364	0.923331	0.956528	0.892428	0.909645	0.883303	0.931596	0.878457	0.920445	0.7823	0.770731	0.919709	0.960247	0.951904	1.04214	0.96381	1.05235	NaN	NaN
p-value	0.023996	0.0795897	0.788685	0.581826	0.17847	0.221535	0.30835	0.123295	0.401846	0.182248	0.538599	0.385765	0.0294124	0.992783	0.0370074	0.706821	0.477569	0.58559	0.494395	0.123913	0.172619	0.281543	0.259595	0.276169	0.25344	0.429445	0.318052	0.198189	0.204355	0.53941	0.0933769	0.0213699	0.317801	0.605772	0.775183	0.630458	0.763696	0.846151	0.791623	0.460063	0.0627612	0.438312	0.0921319	0.531242
p<.0011

## Sheet: R2-CKO Hypoxia_MV
Genotype	1	2	3	4	5	6	7	8	9	10	11	12	13	14	15	16	17	18	19	20	21	22	23	24	25	26	27	28	29	30	31	32	33	34	35	36	37	38	39	40	41	42	43	44
Control	0.96756	0.881573	0.990858	0.96489	0.815973	0.955774	0.971819	1.07004	1.255	#VALUE!	#VALUE!	#VALUE!	#VALUE!	#VALUE!	1.14625	#VALUE!	#VALUE!	#VALUE!	#VALUE!	#VALUE!	#VALUE!	#VALUE!	1.50218	1.3183	1.18043	1.15396	1.20472	1.13623	1.18882	1.40679	1.18179	1.33197	1.51283	1.51693	#VALUE!	#VALUE!	#VALUE!	#VALUE!	#VALUE!	1.09902	1.07046	1.12016	#VALUE!	1.29849
Control	#VALUE!	#VALUE!	0.423811	#VALUE!	#VALUE!	0.995632	0.993441	0.982842	1.11245	#VALUE!	1.36265	1.24683	1.229	1.32116	1.04402	1.39999	0.924863	0.637481	0.744882	0.693945	0.816833	1.25455	1.12256	0.967405	0.814435	0.823211	0.950159	0.850795	0.832621	1.10336	0.950687	0.932822	0.817202	0.824509	0.723078	0.871352	0.856722	0.85814	0.75037	0.931295	0.808608	0.8323	0.939441	0.778202
Control	#VALUE!	1.32034	1.17601	1.27209	1.07012	0.88038	0.892894	0.855888	0.860343	0.95591	0.877905	0.856636	0.792763	0.771149	0.978798	1.28758	1.09809	1.03376	1.12715	0.930091	1.26289	1.54932	1.47418	1.32868	1.52827	1.15323	1.14451	1.13952	1.0353	1.13111	1.10743	1.11823	0.963157	1.16224	0.935156	0.750474	0.937151	0.778171	0.738512	0.989597	0.97489	1.01773	0.975376	1.01396
Control	1.27369	#VALUE!	#VALUE!	0.294336	1.24476	0.845016	0.95457	1.00157	0.86707	1.01094	0.873989	0.834508	0.793803	0.861507	1.0742	0.968228	0.855264	0.734562	0.970083	0.757401	1.0394	1.24989	1.24245	1.0359	1.54681	1.21787	1.00071	0.863563	0.848567	1.00288	1.23958	1.24593	1.10118	1.00166	1.12893	0.912356	0.977502	0.898366	1.06605	0.932808	0.85928	0.89645	0.935123	0.964566
Control	1.04887	1.00309	0.973692	1.04849	1.17379	1.1997	1.29434	1.27164	0.992241	0.992734	1.04888	0.949622	0.699914	0.905823	0.824909	0.905692	0.95478	0.92546	1.04802	0.786011	0.975474	1.13321	1.36515	1.20199	1.18269	1.17405	1.15112	1.10581	1.09	1.11628	0.889343	0.87054	0.94364	0.868903	0.867478	0.908015	0.924909	0.912869	0.949861	0.886349	0.855393	0.915977	0.914146	0.814315
Control	#VALUE!	0.917462	#VALUE!	#VALUE!	#VALUE!	#VALUE!	1.10264	#VALUE!	#VALUE!	#VALUE!	#VALUE!	#VALUE!	#VALUE!	#VALUE!	#VALUE!	0.983342	#VALUE!	#VALUE!	#VALUE!	#VALUE!	#VALUE!	#VALUE!	0.957482	0.926078	0.88477	0.805735	0.750661	0.7973	0.733389	0.770206	1.05705	1.07688	1.12352	1.18037	#VALUE!	#VALUE!	1.09533	#VALUE!	#VALUE!	#VALUE!	0.921159	#VALUE!	#VALUE!	#VALUE!
Control	#VALUE!	1.36143	1.22062	1.07585	#VALUE!	1.41159	1.08788	0.949713	#VALUE!	#VALUE!	#VALUE!	#VALUE!	1.07589	0.801913	0.739948	0.775094	0.695692	0.799851	0.922608	#VALUE!	#VALUE!	1.59084	1.42587	1.46958	1.25717	0.957361	0.986288	1.09371	1.00291	1.09325	0.833784	0.902369	0.828005	0.779138	0.87591	0.764402	0.778568	0.766124	0.977693	0.809272	0.872675	0.791323	0.903094	0.970599
Control	#VALUE!	#VALUE!	#VALUE!	1.02372	1.09267	0.940399	1.37563	1.13672	#VALUE!	1.1459	0.993638	0.88019	0.88148	1.52263	#VALUE!	#VALUE!	1.02842	0.683695	0.636012	0.673808	0.805825	1.2397	0.944091	1.05025	0.938463	1.19973	0.928508	0.803925	0.85041	1.41358	1.19897	1.23931	1.29506	0.874294	0.723678	1.0326	0.698827	0.779592	0.829454	0.806904	0.788847	0.861922	0.751713	0.785381
Control	1.41598	#VALUE!	#VALUE!	1.15836	1.22014	#VALUE!	1.18257	#VALUE!	0.871465	0.81937	0.899089	1.17038	0.889335	0.868516	0.940176	1.00834	0.957616	0.932282	0.874292	0.833564	0.739983	1.73266	0.739716	1.54695	1.4378	1.14434	0.956132	0.873786	0.955582	1.24039	1.13957	1.14425	1.00105	0.89451	0.936878	0.889504	0.980739	0.975724	1.04137	0.87844	0.884593	1.05865	0.931913	0.854435
Control	#VALUE!	#VALUE!	#VALUE!	1.27956	1.03214	0.969749	0.905462	1.05272	0.921075	0.994357	1.27811	0.932036	0.857319	0.763113	0.963094	1.07362	0.974243	1.02429	0.977974	1.04384	1.03037	0.858387	1.20745	1.62545	1.21964	1.50327	1.27029	1.39778	1.149	1.49338	1.29271	1.27293	1.17373	1.06788	1.17587	1.02041	1.21207	1.0266	1.2021	1.06784	1.13518	1.28134	1.1899	1.05504
Control	1.30735	1.11761	0.97911	0.882342	1.06718	1.1683	1.42263	1.17776	1.29126	1.32325	0.980005	0.833644	0.822816	0.733406	0.732662	0.868696	0.891973	0.85157	0.854096	0.85666	1.02832	1.23191	1.34548	1.29708	1.24132	1.09904	1.06161	1.2009	1.00439	0.878682	0.63007	0.739642	0.899158	0.888591	0.963958	0.838988	0.904672	0.992957	1.01848	0.801659	0.806388	0.929627	0.913488	0.956291
Control	0.926717	0.998909	0.987349	0.950244	0.860068	1.02103	0.966399	0.913079	1.10673	0.900889	1.13284	1.29397	0.987417	0.958922	0.888636	1.27084	1.02417	1.01651	1.01913	0.807968	0.791553	1.07723	1.42634	1.60435	1.39632	1.51994	1.33216	1.13073	1.22799	1.61393	1.38391	1.47586	1.30349	1.08282	0.944355	0.892055	1.13547	1.17823	1.15587	1.09672	0.973952	0.837611	1.48128	1.09008
Control	1.05206	1.03097	0.884983	0.892123	1.0135	1.196	1.31598	1.13785	#VALUE!	#VALUE!	1.27098	1.58476	1.06665	1.10904	0.929857	0.777749	0.832933	0.68442	0.576486	0.73179	0.617056	0.817955	0.668916	0.581871	0.769486	0.699779	0.613794	0.580565	0.586957	#VALUE!	0.638515	0.470671	#VALUE!	#VALUE!	0.537806	#VALUE!	#VALUE!	0.451995	0.742933	#VALUE!	#VALUE!	#VALUE!	0.684917	#VALUE!
Control	#VALUE!	#VALUE!	#VALUE!	#VALUE!	#VALUE!	1.33735	1.13052	1.28683	1.44857	1.23344	0.691926	#VALUE!	1.26436	1.05924	1.03263	0.961319	0.843546	0.859177	0.56731	0.45404	1.20394	1.60802	1.32606	0.853993	0.920372	0.701349	0.794138	0.496301	0.810878	0.81634	0.948959	#VALUE!	0.423392	0.505745	0.495849	0.8149	0.778616	0.782909	0.688171	0.777636	0.79717	0.914179	0.881006	0.557443
Control	#VALUE!	0.879566	0.863407	0.94795	#VALUE!	#VALUE!	#VALUE!	#VALUE!	#VALUE!	1.51824	0.831542	#VALUE!	#VALUE!	#VALUE!	#VALUE!	#VALUE!	#VALUE!	#VALUE!	#VALUE!	#VALUE!	0.961025	1.00637	1.0432	1.15898	1.17641	#VALUE!	1.20933	1.12442	0.696964	0.665609	0.605301	1.04977	0.644783	0.576755	0.616422	0.621731	0.643997	0.598759	0.493648	0.67807	0.601352	0.69743	0.60721	0.63634
Control	#VALUE!	1.01636	0.889174	0.869738	0.992431	1.08281	#VALUE!	#VALUE!	#VALUE!	0.948281	#VALUE!	#VALUE!	#VALUE!	#VALUE!	#VALUE!	#VALUE!	#VALUE!	1.09964	1.09774	#VALUE!	#VALUE!	#VALUE!	#VALUE!	0.950851	#VALUE!	1.0407	1.02222	0.919533	0.875111	0.905401	0.758858	0.899045	0.84763	0.730153	0.71158	0.981478	1.15824	#VALUE!	#VALUE!	#VALUE!	0.888683	0.79666	0.901584	0.972255
Control	1.07643	1.05269	0.948796	0.95748	1.01197	0.941181	1.00494	#VALUE!	1.02339	0.97153	0.999463	0.948744	0.874598	1.10571	0.998167	#VALUE!	#VALUE!	#VALUE!	#VALUE!	#VALUE!	#VALUE!	0.952274	0.760476	0.683942	0.672944	0.677106	0.684005	0.679939	0.654609	0.624444	0.729242	0.861525	0.863496	0.844965	0.757866	0.784111	1.00156	1.04372	0.981283	1.01042	0.96105	0.842871	#VALUE!	#VALUE!
Control	1.18354	1.04139	0.932983	0.901359	#VALUE!	0.981155	#VALUE!	#VALUE!	#VALUE!	0.935987	0.919934	0.996055	1.14505	0.943671	0.938927	1.06522	#VALUE!	#VALUE!	#VALUE!	#VALUE!	1.04029	0.89086	0.785487	0.76469	0.700525	0.707063	0.71979	0.704469	0.693716	0.658321	0.832106	0.920845	0.900875	0.938498	0.88479	0.896014	1.03203	0.99744	1.076	1.39902	#VALUE!	#VALUE!	#VALUE!	#VALUE!
Control	#VALUE!	#VALUE!	#VALUE!	0.983056	1.01169	1.09573	1.10109	1.00496	1.04438	#VALUE!	#VALUE!	1.03561	0.934235	0.995749	0.941213	0.958499	1.02035	0.854863	#VALUE!	#VALUE!	0.981542	0.870847	0.683507	0.623453	0.584957	0.57755	0.618914	0.577738	0.567214	0.448131	0.630407	0.720343	0.733864	0.687134	0.693592	0.658689	0.680569	0.950247	0.839419	0.91227	1.03847	1.01275	0.963426	1.06939
Control	0.935169	0.976977	0.979805	0.896113	0.860732	0.99593	1.01741	0.955857	1.25967	#VALUE!	#VALUE!	#VALUE!	1.1712	0.911024	0.869169	0.909205	1.08037	1.14543	1.07862	0.928789	#VALUE!	0.877622	0.757819	0.683082	0.622612	0.633997	0.612872	0.579073	0.51801	0.421802	0.577375	0.66629	0.674984	0.714133	0.637227	0.836521	0.757577	0.663828	0.714777	#VALUE!	#VALUE!	#VALUE!	#VALUE!	#VALUE!
Control	0.581094	#VALUE!	1.31912	#VALUE!	#VALUE!	#VALUE!	1.05325	1.02329	1.01762	0.903297	#VALUE!	#VALUE!	0.967564	0.936863	#VALUE!	1.02785	1.15622	1.02879	0.968928	#VALUE!	#VALUE!	1.00189	1.04548	1.00527	0.89938	0.863747	0.860116	0.814021	0.760027	0.771704	0.68313	0.708903	0.718778	0.647179	1.01401	1.08758	1.01216	0.90908	0.833079	0.815251	#VALUE!	#VALUE!	#VALUE!	#VALUE!
Control	0.974946	1.13645	1.08433	1.0213	1.14104	0.989888	#VALUE!	#VALUE!	0.9427	0.851938	0.978939	1.06094	1.1221	1.02717	#VALUE!	#VALUE!	#VALUE!	0.870587	0.843151	0.946327	0.895754	0.901617	1.04289	0.990369	0.968705	0.854572	0.778004	0.821395	0.73208	0.749287	0.682763	0.693869	0.676967	0.700693	0.700602	0.672903	0.536289	0.725438	0.939204	1.11247	0.993034	#VALUE!	#VALUE!	0.821329
CKO	0.982487	0.793732	1.09354	1.10553	1.07348	1.09812	0.997459	0.968383	0.933938	1.00263	0.987601	0.998635	1.0283	0.968569	0.964905	0.923829	0.755352	1.07993	1.25605	1.023	1.63107	1.62593	1.48387	1.38746	1.28232	1.16162	1.15165	1.08968	1.07228	1.16598	1.18135	1.25516	1.18798	1.04243	0.904358	1.13157	1.12432	1.14894	1.12967	1.0764	0.92686	1.07666	0.866648	1.05531
CKO	1.32947	#VALUE!	#VALUE!	1.06874	1.03039	1.0271	0.926437	1.04982	1.00927	0.985364	0.942639	1.00228	0.937226	0.930006	0.911209	0.89458	1.01047	0.827271	1.08066	1.00345	1.65592	1.54543	1.68625	1.59579	1.23055	1.13155	1.10411	1.15355	1.04349	1.39163	1.21586	1.2062	1.14145	1.09148	1.14141	1.18595	1.12069	1.05799	1.12703	1.02354	0.932632	1.019	1.00791	1.00559
CKO	0.85822	0.942868	0.775984	0.84128	0.883584	0.741929	0.8873	0.7916	0.694045	0.97409	1.64316	1.76399	1.46362	#VALUE!	#VALUE!	#VALUE!	#VALUE!	#VALUE!	#VALUE!	#VALUE!	#VALUE!	#VALUE!	1.41194	1.26671	1.40234	1.20899	1.18501	1.01704	0.956857	1.30495	1.09393	1.01698	0.926828	0.847356	0.931022	0.781533	0.893925	0.816232	0.836354	1.02362	0.7908	0.865525	0.865627	0.75336
CKO	#VALUE!	#VALUE!	1.16767	0.969532	0.870367	0.859433	0.901861	0.829299	0.898896	0.88103	0.868422	1.42243	1.39871	#VALUE!	#VALUE!	#VALUE!	#VALUE!	#VALUE!	#VALUE!	#VALUE!	#VALUE!	1.70008	#VALUE!	#VALUE!	1.68594	1.98745	1.44223	1.41711	1.52917	1.41301	0.905802	0.754182	0.886489	0.922453	1.01477	1.02844	0.980592	0.993662	0.928234	0.909663	1.01889	1.13346	1.05562	1.00244
CKO	0.820515	0.76222	0.528919	1.07312	1.1263	1.04874	1.12005	1.28718	#VALUE!	#VALUE!	1.21409	1.0303	0.811252	1.06346	1.0724	#VALUE!	#VALUE!	#VALUE!	#VALUE!	1.11209	#VALUE!	1.13498	0.751691	0.696015	0.691701	0.746504	0.820696	0.645338	0.543782	0.482247	0.578898	0.396321	0.368533	0.619363	0.664952	0.617256	0.665327	0.538122	0.648568	0.502092	0.616453	0.646665	0.575751	0.509531
CKO	0.707661	0.792467	0.95974	1.0041	0.959026	0.838008	0.87085	0.793651	0.808072	0.859567	0.816539	0.757033	0.82366	0.809496	0.842592	0.834564	0.782538	0.7907	0.969345	#VALUE!	#VALUE!	#VALUE!	#VALUE!	#VALUE!	#VALUE!	#VALUE!	#VALUE!	#VALUE!	#VALUE!	#VALUE!	#VALUE!	#VALUE!	#VALUE!	#VALUE!	#VALUE!	#VALUE!	#VALUE!	#VALUE!	#VALUE!	#VALUE!	#VALUE!	#VALUE!	#VALUE!	#VALUE!
CKO	0.684929	0.992544	1.17961	1.27711	#VALUE!	#VALUE!	#VALUE!	#VALUE!	0.992943	1.08051	1.04117	0.935439	0.946153	0.939071	0.980014	#VALUE!	#VALUE!	#VALUE!	#VALUE!	#VALUE!	#VALUE!	1.11023	0.667984	0.870374	0.491452	0.667918	0.547186	0.427044	0.513759	0.654451	0.514601	0.501347	0.661269	0.66466	0.67923	0.508322	0.653145	0.697874	0.631896	0.679481	0.585527	0.74633	0.679529	0.691737
CKO	#VALUE!	#VALUE!	#VALUE!	#VALUE!	1.08439	1.0959	1.09337	1.12591	1.02369	#VALUE!	#VALUE!	#VALUE!	#VALUE!	0.982885	0.983348	1.09088	0.952618	1.06119	0.786396	0.751855	0.978001	0.926389	0.759729	0.802988	0.66928	0.667274	0.620552	0.468825	0.722195	0.596537	0.350809	0.512121	0.619069	0.479597	0.235135	0.582238	0.528536	0.445085	0.580162	0.627117	0.525669	0.659232	0.497585	0.537587
CKO	#VALUE!	1.04469	1.0009	0.984686	1.0831	#VALUE!	0.960857	0.956154	0.964737	#VALUE!	#VALUE!	#VALUE!	0.993591	0.980007	#VALUE!	#VALUE!	#VALUE!	0.887366	#VALUE!	#VALUE!	1.2009	1.01888	1.04789	0.950407	0.891409	0.742406	0.70201	0.708238	0.714133	0.68308	0.659324	0.687131	0.734016	0.811178	0.767216	0.75117	0.923423	0.981102	#VALUE!	#VALUE!	#VALUE!	0.80605	0.873808	0.897795
CKO	1.21275	0.884764	0.967462	1.10582	0.987742	0.920858	0.890017	0.845984	0.752165	1.01698	0.997607	0.985254	1.04405	0.980124	1.14605	1.10095	1.34375	1.07062	#VALUE!	0.757909	0.974705	0.777728	0.945903	0.965942	0.905614	0.83094	0.814557	0.838666	0.767753	0.805791	0.665453	0.748095	0.678552	0.776026	0.593844	0.725347	0.890567	0.957238	0.895546	1.11821	0.852405	1.02039	#VALUE!	#VALUE!
p-value	0.288284	0.0155197	0.846664	0.298371	0.5494	0.116012	0.0257637	0.134238	0.0185834	0.422019	0.565162	0.561003	0.351238	0.777727	0.365815	0.592588	0.871063	0.404222	0.224736	0.139401	0.00743931	0.539893	0.966453	0.946365	0.897216	0.761836	0.946272	0.765054	0.84742	0.865511	0.304431	0.10627	0.233861	0.412399	0.596079	0.553168	0.602871	0.912111	0.545467	0.364773	0.0604705	0.556799	0.159538	0.211562
p<.0011

## Sheet: R2-CKO Hypercapnia_Tv
Genotype	1	2	3	4	5	6	7	8	9	10	11	12	13	14	15	16	17	18	19	20	21	22	23	24	25	26	27	28	29	30	31	32	33	34	35	36	37	38	39	40	41	42	43	44
Control	0.993104	1.01519	0.379801	NaN	NaN	NaN	NaN	NaN	1.0693	1.09061	1.11943	NaN	1.1257	1.16838	0.980832	1.03283	0.901812	0.885093	1.13623	1.10169	1.46236	1.58039	1.68056	1.76079	1.88381	1.81031	1.9593	1.95958	1.94039	1.92422	NaN	1.32266	NaN	NaN	1.10115	1.05911	1.04844	0.925048	0.877196	0.989047	0.994439	0.968705	0.925628	1.00212
Control	0.991159	1.08478	0.972597	0.968197	0.825222	0.89102	0.859004	1.124	1.1787	1.16031	1.00594	0.951832	0.931509	0.983765	0.91225	1.12083	0.95768	0.946275	1.09883	1.03611	1.2557	1.56293	1.57097	1.97318	1.81596	1.76126	1.8864	1.80906	1.8938	1.49605	1.03441	1.18921	1.00575	0.852284	0.977731	0.849545	0.859505	0.718445	1.1256	1.0699	1.02878	0.879454	0.877799	0.937409
Control	1.04565	0.980138	0.945118	1.06716	1.10786	0.93985	NaN	NaN	0.95622	NaN	NaN	1.0515	0.986296	0.934276	1.03335	0.9605	0.953381	1.01149	1.00461	1.0226	1.42465	1.56305	1.5993	1.72765	1.64671	1.91145	1.87241	1.78414	1.78072	1.58424	1.13448	1.08077	1.10048	NaN	NaN	0.926117	1.0477	0.996955	0.882113	0.956019	0.903757	0.929931	0.970929	0.903168
Control	1.07156	1.04201	1.14895	1.05293	1.09822	1.01986	0.951667	1.01055	1.08284	1.03767	0.885011	0.954618	0.822907	0.999943	0.937979	1.06053	0.970479	0.982294	0.903107	0.96687	1.34321	1.63806	1.74768	1.95402	1.95187	1.81185	1.98834	NaN	1.90005	1.67301	NaN	NaN	NaN	1.07559	0.948974	0.966376	0.872093	0.849071	0.880101	0.808987	0.907375	0.69505	0.900502	0.725042
Control	0.929755	0.956705	1.06885	1.00136	0.96471	0.878196	1.08831	1.0302	1.20914	1.1211	1.05935	NaN	NaN	0.931172	0.990648	1.00903	0.914824	0.943456	1.03302	0.870179	0.903056	1.20975	1.36895	1.33062	1.40481	1.42495	1.41363	1.393	1.39295	1.20234	1.3008	1.07837	0.941257	0.895171	0.917167	0.868856	0.709665	0.856817	0.908554	0.736456	0.93893	0.76301	0.7823	0.892036
Control	0.973599	1.00812	0.997078	NaN	NaN	NaN	1.10312	0.995163	0.963745	0.993288	0.982389	1.0232	1.00864	1.02309	1.01105	1.03822	0.951026	1.04028	0.934249	0.953754	1.0156	1.30929	1.44279	1.38546	1.47682	1.45718	1.46074	1.54016	1.67016	1.6779	1.51086	1.36599	NaN	NaN	0.884576	1.10474	1.15718	0.980252	NaN	1.06824	1.00477	0.938241	0.958364	0.944461
Control	1.128	1.15277	1.10717	NaN	NaN	NaN	1.15077	0.938125	0.951127	1.01634	0.973009	0.998263	0.973988	0.973504	0.874529	1.1398	0.903901	0.94419	0.879959	0.894531	1.11506	1.02855	1.40942	1.39828	1.35624	1.38845	1.25461	1.11547	1.52232	1.60371	1.4584	1.15126	0.991351	0.959585	0.874415	0.659094	0.72965	0.890537	0.954696	0.883364	0.927713	0.868529	0.813131	0.873309
Control	1.15313	1.03926	0.986203	1.01016	1.045	NaN	NaN	NaN	NaN	NaN	1.01966	NaN	NaN	0.967066	0.782887	0.975338	0.98664	1.03469	0.970183	1.02979	NaN	1.86219	1.81339	1.86419	1.79599	1.82059	1.7855	1.96133	1.90289	1.74922	NaN	1.13526	NaN	1.05379	1.00052	0.978489	0.970913	1.10501	0.963599	0.960943	0.925494	0.94497	0.886337	0.963646
Control	1.04103	NaN	NaN	NaN	NaN	1.00881	0.932451	NaN	1.05356	1.10903	1.04465	1.03921	NaN	NaN	0.833967	0.937303	NaN	NaN	NaN	NaN	1.88796	1.67212	1.84656	1.84111	1.80721	1.63842	1.7885	1.75319	1.68876	1.7252	1.16055	1.03992	1.00652	1.05617	0.966642	0.88585	0.789135	NaN	NaN	NaN	NaN	NaN	NaN	NaN
Control	NaN	NaN	NaN	NaN	NaN	0.896117	NaN	1.05983	1.08695	1.01019	0.956728	0.938062	0.945783	1.10635	NaN	NaN	NaN	NaN	NaN	NaN	1.63804	1.83796	1.76282	1.82457	1.84851	1.71385	1.7834	1.7078	1.70107	1.58789	1.33292	NaN	1.03243	0.928368	NaN	1.0507	0.968452	0.913776	0.825555	0.906301	0.827037	0.898204	0.851169	0.821465
Control	1.08065	1.00618	0.944262	1.09838	1.06023	0.980529	0.913202	0.962477	1.0991	0.991446	0.964308	0.961899	1.1229	1.08903	0.993407	0.973952	0.930993	0.944103	0.965703	0.917247	1.66315	1.79414	1.79991	1.80452	1.7538	1.71472	1.66833	1.70291	1.70345	1.66962	NaN	1.0453	1.00906	0.946243	0.88601	1.05684	0.98272	0.986762	0.87809	0.886476	0.861951	0.911214	0.854086	0.870911
Control	1.02451	1.1175	1.00645	0.950535	1.04499	1.02746	1.0304	1.02496	0.999054	1.00815	0.970282	0.924132	0.805659	1.107	1.05999	1.06223	1.05651	0.993664	0.790619	0.995904	1.57614	1.83367	NaN	NaN	NaN	NaN	NaN	1.88192	1.74785	1.83489	1.51079	1.17384	1.26061	1.24969	0.964826	0.940529	NaN	NaN	NaN	NaN	NaN	NaN	1.04815	0.900673
Control	NaN	NaN	NaN	NaN	0.947947	0.86578	NaN	NaN	NaN	1.32688	NaN	1.08718	1.02063	0.902102	0.866631	0.977428	0.990787	NaN	1.12171	0.892925	1.414	1.50893	1.71372	1.74006	1.72126	1.58584	1.59298	1.55502	1.53366	1.53942	1.60917	NaN	1.11667	1.08712	0.96398	0.825418	0.829081	0.906614	0.911975	1.02938	NaN	NaN	NaN	0.946395
Control	1.16919	1.01566	1.06917	0.926074	0.980096	0.954774	0.964808	0.927718	0.915854	0.926188	0.966158	0.93285	0.949127	1.00154	0.935927	1.14164	1.11225	1.0574	1.00662	1.04695	1.61428	1.57442	1.77979	1.70907	1.71912	1.6359	1.62829	1.67736	1.66187	1.7097	1.60552	1.30077	1.24178	1.32486	1.25814	1.13325	1.27275	1.1112	1.00549	1.17282	1.18406	0.938711	1.02841	0.843263
Control	1.04478	1.03437	0.922395	0.71945	1.20791	1.1256	1.15998	1.05525	1.03077	0.950931	0.995777	0.833261	0.959073	1.14656	1.07721	1.0386	1.00269	0.904715	0.962689	0.827988	NaN	NaN	NaN	1.74922	1.74944	1.69738	1.94959	1.73224	1.64661	1.571	1.40463	1.15849	1.14058	1.06382	0.928666	1.10709	0.949051	1.18248	1.09524	0.899968	1.0094	0.841399	0.888125	0.95527
Control	1.19834	0.992843	1.03648	0.952968	0.752572	0.881353	1.22262	1.06569	1.03345	0.95377	0.924812	0.951759	0.928293	0.906402	0.983464	0.916504	1.03118	0.971997	1.2144	1.0811	1.58036	1.1066	1.39987	1.43806	1.53142	1.75595	1.96984	NaN	NaN	1.91679	1.74587	NaN	NaN	1.36802	NaN	NaN	1.16979	1.1499	1.22517	NaN	1.23396	1.25741	NaN	NaN
Control	1.37553	1.09827	0.984376	0.967263	0.921494	0.973838	0.953032	1.12015	0.942184	0.937387	0.840686	0.758093	1.09789	1.21421	1.04523	0.987525	0.967211	0.929888	0.91686	0.968889	1.33992	1.13767	1.81083	1.84021	NaN	NaN	NaN	NaN	NaN	NaN	1.25712	1.22405	0.898833	1.15812	1.15484	NaN	NaN	NaN	NaN	NaN	NaN	NaN	NaN	NaN
Control	0.896715	1.06029	1.05663	0.97666	1.04256	0.99596	0.850292	0.778915	1.17909	1.06475	1.04179	1.013	1.04011	0.995755	0.977703	1.00008	1.03141	1.05902	1.05669	0.882572	1.85021	1.07209	1.46017	1.68578	1.74058	1.76152	1.72933	1.78989	1.94268	1.81633	NaN	NaN	NaN	NaN	1.00447	NaN	NaN	NaN	1.12955	1.25468	1.23223	0.845127	0.836933	0.850028
Control	1.07361	1.02191	1.03531	1.15731	1.01273	1.0415	1.04019	1.03295	0.862139	0.938684	1.01537	0.952306	1.00182	1.0583	0.922816	1.00243	0.955464	0.961503	0.99179	0.921875	1.70676	1.02776	1.27228	1.4514	1.71492	1.52724	1.50953	1.49736	1.36873	1.72258	1.73665	NaN	NaN	0.892357	0.92483	NaN	1.17089	NaN	NaN	NaN	NaN	1.15875	1.19791	1.24579
Control	1.2151	NaN	1.14282	1.09489	NaN	NaN	NaN	0.873487	0.965647	0.987997	1.04245	1.06563	1.02468	0.987601	0.970803	0.891141	0.902799	0.907287	0.922995	1.00468	1.0876	0.980016	1.26779	1.63133	1.74298	1.75127	1.71302	1.66115	1.64984	1.72037	NaN	NaN	NaN	1.19113	1.05586	NaN	1.14293	1.00103	0.975826	0.86336	0.927302	0.864893	0.730271	0.708409
Control	NaN	NaN	NaN	NaN	NaN	NaN	NaN	NaN	NaN	NaN	NaN	NaN	NaN	NaN	NaN	0.976453	0.936011	0.871729	1.13313	1.08267	0.991577	NaN	1.22605	1.25733	1.4722	1.27567	1.36389	1.36898	1.29871	1.35243	1.1422	1.02307	0.981752	1.06543	1.00428	1.08667	1.12922	1.14416	1.01091	1.19485	0.968127	1.03424	0.992108	1.03828
Control	1.08493	1.30757	NaN	NaN	NaN	NaN	0.989105	1.01434	1.40405	NaN	1.19373	NaN	NaN	NaN	NaN	NaN	NaN	NaN	0.00628011	NaN	NaN	1.88996	NaN	NaN	NaN	NaN	NaN	NaN	NaN	NaN	1.70659	1.2951	1.39555	NaN	NaN	NaN	NaN	NaN	NaN	NaN	NaN	NaN	NaN	1.5213
Control	NaN	NaN	NaN	NaN	1.28895	0.944855	0.907892	1.00077	0.950469	1.08836	NaN	NaN	NaN	1.28566	1.0568	NaN	0.882294	0.866439	0.891443	0.836065	0.721948	1.07912	1.30906	1.4085	1.51749	1.78301	1.6682	1.54312	1.63548	1.60279	1.2809	1.04812	0.890743	0.913028	0.917985	0.927865	NaN	0.985282	1.02484	NaN	NaN	NaN	0.970774	0.830673
Control	1.07162	1.13178	1.04678	1.00064	1.00672	0.988218	1.01719	1.01084	0.974331	1.08181	0.99093	0.896962	0.954747	0.940873	0.935529	0.94752	0.958153	1.05692	1.05667	0.931786	0.771229	1.55508	1.67756	1.76259	1.73714	1.69373	1.66893	1.75679	1.73836	1.64144	1.38876	1.22278	0.929617	0.998346	1.11534	1.09318	1.03022	0.955677	1.0041	0.923728	0.978983	1.01408	1.04661	0.968178
Control	0.984627	0.974994	1.18032	1.02232	NaN	NaN	NaN	NaN	NaN	0.604494	1.12953	1.0052	0.994946	0.911326	1.19225	NaN	NaN	NaN	NaN	NaN	0.83548	1.12036	1.12111	1.23485	1.41689	1.44472	1.45912	1.47492	1.49663	1.40496	1.42502	1.05096	1.02144	0.905877	0.789195	0.735092	0.926804	0.829005	0.863409	0.808391	0.779256	0.835246	0.750865	0.733789
Control	NaN	NaN	1.23349	1.22847	1.14473	0.923414	0.884224	0.957558	0.953658	0.934586	0.967972	0.884615	1.00741	0.855122	0.946092	1.17281	1.06087	1.02803	0.928786	0.888171	1.18554	1.05961	1.19162	1.30491	1.381	1.37082	1.27748	1.43607	1.45246	1.48375	1.26784	1.30117	0.97737	0.978465	1.12059	1.02605	1.0443	0.963596	0.97591	1.04002	0.987607	1.03818	1.14576	1.06753
Control	NaN	NaN	NaN	NaN	NaN	NaN	NaN	NaN	NaN	NaN	0.876485	0.855375	0.95582	1.13977	0.965518	NaN	1.22195	1.0183	1.01829	0.948506	1.07829	1.08772	1.25026	1.3767	1.37057	1.52269	1.55936	1.62209	1.64728	1.71926	1.51884	1.33441	1.30492	1.10354	1.06844	0.921762	0.76665	1.25352	1.17341	1.01934	1.13663	1.13818	0.999266	1.16438
Control	0.955375	1.06107	0.958578	0.92218	1.00433	0.936544	1.03162	NaN	NaN	NaN	NaN	1.0511	0.970444	1.10876	NaN	NaN	NaN	NaN	NaN	NaN	1.01255	1.41126	1.74287	1.60539	1.67527	1.76466	NaN	NaN	1.7348	NaN	NaN	0.870424	NaN	1.03781	NaN	NaN	NaN	0.989032	0.966989	0.927488	NaN	NaN	NaN	0.773586
Control	1.04718	NaN	NaN	NaN	NaN	0.852201	1.12161	0.992558	1.02895	NaN	NaN	1.04413	1.01712	0.934483	0.982887	1.03141	0.974026	1.00906	0.990395	0.973981	1.134	1.20264	1.40213	1.44197	1.27252	1.45258	1.39418	1.37919	1.13449	1.23083	1.40276	1.1867	0.983896	0.946212	0.80477	0.594248	0.903495	0.765858	0.876594	0.806996	0.686568	0.863275	0.853719	0.860439
Control	NaN	NaN	0.907405	1.03868	0.933496	NaN	0.957804	1.04121	1.11966	0.987344	NaN	1.03053	1.10067	NaN	NaN	NaN	NaN	NaN	NaN	0.883209	1.57265	1.47593	1.39826	1.37293	1.3885	1.4028	1.42382	1.36318	1.38239	1.65228	NaN	NaN	NaN	NaN	NaN	NaN	NaN	NaN	0.922646	1.0937	1.11819	0.923667	0.901101	0.938591
Control	NaN	NaN	NaN	NaN	NaN	NaN	NaN	NaN	NaN	NaN	0.852339	0.999277	1.09891	1.04821	1.00126	NaN	NaN	NaN	NaN	NaN	1.23399	1.33201	1.54982	1.71958	1.87437	1.89712	1.86644	1.65736	1.71689	NaN	NaN	NaN	NaN	NaN	NaN	1.14939	1.10015	0.94091	1.03115	0.916776	NaN	NaN	0.974991	0.931598
Control	0.88616	1.11117	1.12474	1.02796	0.997169	0.961132	NaN	NaN	1.15856	1.09363	1.042	0.890317	0.890524	0.889669	1.04329	0.986293	0.999871	0.981156	0.951859	0.964514	1.2307	1.54723	1.72658	1.86031	1.82842	1.68212	1.7943	1.61168	1.57434	1.54898	1.38936	1.2198	1.15042	0.909974	0.860448	1.05773	1.03577	0.958886	0.850365	1.06713	1.01102	0.990142	0.969813	0.994669
Control	NaN	1.1061	1.10476	1.14716	1.13149	0.960388	NaN	1.04454	0.949773	NaN	1.16049	1.03877	0.948399	0.995825	0.986769	0.962299	0.909577	0.885846	0.856909	0.810912	0.949007	1.19837	1.3149	1.37619	1.39698	1.18068	0.925252	1.29547	1.52625	1.73658	1.59765	1.32249	NaN	NaN	NaN	NaN	NaN	1.0761	0.937035	0.808888	0.939266	0.78704	NaN	NaN
Control	1.12163	1.14072	NaN	NaN	NaN	NaN	NaN	NaN	NaN	NaN	NaN	NaN	NaN	1.06724	0.978256	0.874728	NaN	0.870662	1.01084	0.935923	1.19709	1.35344	1.4795	1.63995	NaN	1.99099	1.97668	1.98373	1.97991	1.8898	1.41242	1.2057	0.973422	0.995596	0.860791	NaN	NaN	NaN	NaN	1.04556	NaN	NaN	NaN	NaN
Control	0.94141	1.0288	NaN	NaN	1.22641	NaN	NaN	1.17425	1.01469	0.913328	0.877324	0.858735	1.00701	1.00011	0.923888	0.909556	0.936497	1.12663	1.1067	0.954664	1.24443	1.51658	1.81386	1.8658	1.84606	1.82095	NaN	NaN	NaN	NaN	NaN	NaN	NaN	NaN	0.81671	1.13942	1.18843	NaN	1.18942	1.11992	1.05489	0.942398	0.974644	0.870935
Control	0.948213	0.966966	0.916733	0.994797	0.952695	0.964791	0.934392	0.959381	0.873971	1.14825	1.0796	1.06067	0.997054	0.84286	1.27031	1.1594	1.04557	0.930708	1.03848	0.915163	1.75509	1.75992	1.71701	1.65684	1.59102	1.60952	1.74109	1.74266	1.67887	1.86057	NaN	1.16059	1.03781	1.15991	0.962153	1.27959	0.97006	0.981339	0.92325	0.853601	0.958005	0.873207	0.995744	0.869623
Control	NaN	NaN	NaN	NaN	0.892371	NaN	1.10359	1.09006	0.873869	NaN	NaN	NaN	NaN	NaN	NaN	NaN	NaN	NaN	0.932941	1.10717	NaN	1.41787	1.54316	1.66888	1.6075	1.61633	1.61148	1.48259	1.48231	NaN	NaN	NaN	NaN	NaN	NaN	NaN	0.877914	0.854681	0.664669	1.10001	1.06107	0.95492	0.964204	1.06508
Control	1.00376	1.05542	0.997767	1.09107	0.958224	1.07987	1.02011	1.19722	0.979395	1.04301	1.07169	1.00111	0.988174	0.963935	1.00759	0.946478	0.956683	0.897034	0.825754	0.915704	1.52535	1.79052	1.99708	1.63852	1.48237	1.91675	NaN	NaN	NaN	NaN	NaN	NaN	NaN	NaN	NaN	NaN	NaN	NaN	NaN	NaN	1.19942	1.16195	NaN	NaN
Control	0.930568	1.02403	1.10054	1.07075	1.00846	NaN	NaN	1.04838	1.07339	0.992616	1.00369	0.912901	0.953057	0.97593	0.948283	0.973703	0.966083	0.944365	0.975747	1.09751	1.71852	1.47274	1.65327	1.48353	1.61451	1.49577	1.42503	1.48138	1.36649	1.50218	1.46784	1.14984	1.07996	0.98078	0.961355	NaN	NaN	1.07727	0.881299	0.846289	0.894773	0.841292	0.816678	0.996252
Control	1.60396	NaN	1.00291	0.982265	1.02706	NaN	1.0105	0.931913	0.85898	0.854303	0.957953	0.93101	0.901254	0.945846	1.02448	1.02428	0.899332	0.933235	1.03321	1.07751	1.15717	1.41003	1.4315	1.58015	1.5253	1.45088	1.46063	1.19029	1.57675	1.74072	1.58012	1.3274	1.14639	1.01897	1.02635	1.0971	1.07496	0.947229	0.992075	1.00852	1.04655	0.999104	0.971453	0.962199
Control	1.00607	0.881509	1.02392	0.953945	0.955348	0.983215	0.997626	1.09208	0.960232	0.959118	1.43382	1.00838	0.990263	NaN	NaN	NaN	1.15311	0.957033	0.899734	0.744611	0.999836	1.1509	1.24799	1.42915	1.45615	1.47337	1.50729	1.49987	1.51962	1.4165	1.605	1.50542	NaN	1.02146	0.984778	0.860769	0.871591	0.911582	NaN	1.19803	1.05268	0.922875	0.958491	0.929801
Control	1.02277	0.964622	1.13398	0.95943	0.99904	1.07596	0.996092	1.02102	1.02241	1.09029	0.95308	0.765361	1.0995	0.762834	1.22687	0.976206	1.01542	0.979571	0.93589	0.999655	0.998525	1.02584	1.09479	1.18114	1.43611	1.4325	1.34662	1.63983	1.56287	1.79958	1.84997	1.75972	1.61393	1.74223	NaN	1.3302	NaN	1.10607	1.19012	NaN	1.17541	1.22421	1.04515	1.1277
Control	0.979783	0.902932	0.823515	1.05002	1.18806	0.987501	1.00608	0.925904	1.0354	0.926706	0.776256	1.0868	0.91171	1.13804	0.895861	1.10396	1.20956	1.04422	1.09827	0.909422	1.20975	1.08104	1.13961	1.22901	1.18374	1.15759	1.15773	1.29047	1.39767	1.29546	1.34873	1.2238	1.29738	1.31188	1.12019	1.05037	0.94137	1.09516	1.02293	0.947303	0.727765	1.1031	0.964855	0.927224
Control	NaN	1.01226	0.897211	NaN	0.844923	1.06331	1.01748	1.00774	1.06786	0.866333	1.02375	1.05529	1.12746	NaN	NaN	NaN	NaN	NaN	NaN	1.01636	0.981219	1.06915	1.09672	1.44622	1.48753	NaN	1.69072	1.61976	1.68297	1.70702	NaN	NaN	NaN	NaN	NaN	1.04987	1.00589	0.971643	0.978425	1.12071	0.532826	NaN	1.13037	1.10847
CKO	0.994007	1.08253	NaN	NaN	NaN	NaN	NaN	0.993917	1.12037	1.014	0.968128	0.980347	0.9796	0.988635	0.980482	0.994324	0.924722	1.05786	0.988262	0.93281	1.09956	1.36482	1.5431	NaN	1.93388	NaN	NaN	1.6566	1.81185	1.63065	1.48477	1.08787	1.11695	0.944801	0.974205	0.908547	0.916853	0.993794	1.01982	1.00464	0.990786	0.915319	0.861891	0.911636
CKO	1.46511	1.16269	1.11009	1.04084	0.981412	1.10868	1.09319	0.939383	1.1798	1.16558	0.963596	0.836086	0.827334	0.968343	0.898679	0.893567	0.920674	0.880689	0.812506	0.751743	1.83483	1.38052	1.46606	1.51553	1.32579	1.39675	1.65028	1.59474	1.55312	1.46201	1.0822	0.99636	0.827153	0.767028	1.02431	0.969601	0.903343	0.990819	0.932438	0.963415	0.889838	0.948861	0.800916	0.78429
CKO	0.983342	0.756663	1.11697	1.15002	1.04405	1.03116	1.37449	1.05573	0.949498	1.03236	0.947847	0.918107	0.723031	1.11426	1.01217	1.00684	0.936496	0.959438	0.881008	1.00651	1.24413	1.10089	1.37069	1.51442	1.62463	1.68527	1.64794	1.82142	NaN	NaN	NaN	NaN	NaN	NaN	1.05888	0.83392	1.18214	1.15812	0.98703	1.26235	1.33797	1.11214	1.19751	1.08786
CKO	NaN	NaN	NaN	NaN	NaN	NaN	NaN	NaN	NaN	NaN	0.910587	NaN	NaN	1.19371	NaN	0.924084	0.971619	NaN	NaN	NaN	NaN	1.32354	1.38079	1.4529	1.54992	1.46775	1.57146	1.5223	1.54371	1.63117	1.29279	1.05413	0.874489	0.910879	0.888167	0.857976	0.762476	0.633104	0.87378	0.895711	0.86727	0.723133	0.61768	0.939317
CKO	1.17429	1.07658	1.02822	0.896164	0.922087	1.2158	1.039	1.02302	0.958463	0.925547	0.916634	0.982094	0.9035	0.97032	0.907509	1.01439	0.986055	0.934433	1.08424	1.04165	0.930513	1.9733	1.6695	NaN	NaN	NaN	NaN	NaN	NaN	1.89606	1.7479	1.23195	1.20297	1.09466	NaN	NaN	1.04025	1.08447	NaN	NaN	1.18599	1.07358	1.13591	1.48832
CKO	1.09308	0.955666	1.1086	1.01336	0.947173	0.905696	1.04466	1.07603	1.02105	1.03796	0.955944	0.727559	1.02024	1.02829	0.99766	1.01825	1.03339	0.885018	0.995017	1.13535	NaN	1.16161	1.58514	1.46984	1.45316	1.41211	1.38165	1.43598	1.38839	1.34073	1.16514	1.2131	0.995514	0.847615	0.837888	1.00806	0.912139	0.871486	0.876777	0.768862	0.885907	0.675534	0.692177	0.949636
CKO	NaN	NaN	NaN	0.899747	NaN	NaN	NaN	NaN	NaN	NaN	NaN	NaN	1.1152	0.975296	1.05955	1.10333	1.01201	0.916121	0.953535	0.96522	0.882222	1.078	1.0392	1.68493	1.6069	1.57891	1.58811	1.58196	1.48408	1.47074	1.73923	1.4834	NaN	NaN	NaN	NaN	NaN	NaN	NaN	NaN	NaN	NaN	NaN	NaN
CKO	1.19427	0.972228	1.00608	0.968632	1.01525	1.15926	1.01398	1.04979	0.944607	0.53791	1.06542	1.04602	1.08131	1.05427	0.977189	1.03919	0.951878	0.926347	0.988705	1.00766	1.15488	1.2947	1.52983	1.62511	1.60672	1.56313	1.63558	1.63564	1.67516	1.57745	1.27018	1.16216	1.24574	1.32048	1.40098	1.30503	1.19425	1.15128	1.14013	NaN	NaN	NaN	NaN	1.02782
CKO	1.00124	0.984229	1.04588	0.969477	1.06218	0.999879	0.933941	1.11319	0.934407	1.05942	0.876907	0.904832	1.07523	1.04849	1.0717	1.02756	0.880325	0.987064	1.02575	0.99831	1.13127	1.46945	1.73599	1.5849	1.63751	1.70056	NaN	1.85927	NaN	1.86061	1.29787	NaN	NaN	NaN	NaN	1.00433	NaN	NaN	NaN	NaN	NaN	NaN	NaN	NaN
CKO	1.0595	1.02741	1.08121	0.967679	0.930731	0.952283	0.990547	0.899356	0.938194	0.94544	0.941724	0.954856	1.09771	1.25782	0.905829	0.975449	0.996971	0.979834	1.08634	1.01112	1.17592	1.54231	1.50431	1.63608	1.65877	1.80827	1.63259	1.64033	1.79949	1.67185	1.16427	1.19692	1.1444	1.14543	1.1257	1.13552	1.15685	1.32513	NaN	NaN	NaN	NaN	1.11425	NaN
CKO	0.855262	0.85692	0.806547	1.01808	1.00321	1.09602	1.08885	1.06152	1.05442	0.959645	1.00215	1.07724	0.982419	0.981488	0.958368	1.03975	1.01696	1.14117	NaN	NaN	NaN	1.12271	1.77714	NaN	1.57742	1.53332	1.66205	1.59726	1.54972	1.71192	1.27018	1.08362	0.969062	1.03306	0.985013	1.05773	0.98345	1.07183	0.92094	0.94941	0.955587	0.964851	0.870471	NaN
p-value	0.63588	0.229148	0.510986	0.455805	0.29317	0.0553369	0.225594	0.782336	0.713104	0.512375	0.0561948	0.440706	0.819146	0.212142	0.659079	0.783099	0.265284	0.961045	0.688338	0.511487	0.387137	0.645942	0.997952	0.562349	0.89016	0.453354	0.757814	0.446511	0.741124	0.941533	0.300859	0.473525	0.473877	0.409816	0.36712	0.794712	0.722305	0.488998	0.804575	0.924944	0.603478	0.607702	0.703789	0.406615
p<.0011

## Sheet: R2-CKO Hypercapnia_RF
Genotype	1	2	3	4	5	6	7	8	9	10	11	12	13	14	15	16	17	18	19	20	21	22	23	24	25	26	27	28	29	30	31	32	33	34	35	36	37	38	39	40	41	42	43	44
Control	0.871502	1.0466	1.57794	NaN	NaN	NaN	NaN	NaN	1.1111	0.914156	0.770661	NaN	1.18035	0.882947	0.829233	0.908067	0.780185	0.894482	1.01626	1.21653	1.12415	1.21524	1.23595	1.30004	1.37165	1.34867	1.47297	1.55882	1.46118	1.5778	NaN	1.14791	NaN	NaN	0.843035	0.989586	0.876431	0.873286	0.845138	0.814311	0.895494	0.891988	0.877159	0.936749
Control	1.00523	1.31994	1.03417	0.918736	0.783908	0.895521	0.771154	1.18074	1.22522	1.22473	0.922285	0.909076	0.939269	0.939281	0.867038	1.15925	0.982608	0.858315	1.05281	1.01073	1.0904	1.334	1.5677	1.63497	1.57492	1.58677	1.61789	1.54675	1.51452	1.4445	1.52348	1.21088	0.985602	0.855879	0.97797	0.871893	0.864601	0.951001	1.17504	1.20045	1.00857	0.967942	0.921465	0.94371
Control	0.964126	0.923762	0.951099	1.14839	1.24588	1.05598	NaN	NaN	1.24625	NaN	NaN	1.04483	0.957426	0.869252	1.04616	0.844208	0.808219	0.948496	0.951278	0.994654	1.25283	1.28553	1.28835	1.3814	1.4682	1.62857	1.70173	1.6664	1.57168	1.55714	1.2435	1.29908	1.01129	NaN	NaN	1.36798	1.05193	0.936427	0.8962	0.917732	0.849836	0.804183	1.06601	0.926405
Control	1.12238	1.39351	1.17051	1.26617	1.05838	0.959896	0.949133	0.877755	1.00674	0.851313	0.948602	0.923498	0.864547	0.926797	0.949506	0.96889	0.959676	0.929888	0.979365	0.893437	1.2639	1.2211	1.25559	1.42764	1.40005	1.53193	1.64889	NaN	1.39427	1.60069	NaN	NaN	NaN	1.02613	0.818282	0.776139	0.923772	0.850586	0.85252	0.916488	0.951098	1.0785	0.95769	0.931802
Control	0.839494	0.934771	0.971083	0.976078	0.888588	0.835104	1.1203	1.13754	1.18339	1.10161	1.15296	NaN	NaN	1.30867	1.08153	0.943541	0.887858	0.766667	0.97204	0.898771	0.954882	1.15288	1.19377	1.1476	1.14664	1.18905	1.16442	1.1761	1.14914	1.04508	1.1752	1.04375	0.9333	0.9023	1.03364	0.9868	1.03194	0.981697	0.908032	0.909177	0.90365	0.893908	0.895488	0.85526
Control	1.19659	1.26798	1.34954	NaN	NaN	NaN	1.05349	0.918922	0.943281	0.882653	0.861138	0.954768	0.871814	1.00288	0.986167	0.937155	0.851544	1.04027	0.932444	0.949371	0.965793	1.35366	1.30159	1.21073	1.22717	1.18997	1.2028	1.2389	1.24081	1.50544	1.50078	1.25237	NaN	NaN	1.37423	1.18599	1.11797	1.33759	NaN	1.08657	0.966728	0.861565	0.839841	0.940588
Control	1.39608	1.29563	1.49723	NaN	NaN	NaN	0.925915	0.928942	0.83326	0.949509	0.953629	0.796706	0.971866	0.944381	0.877119	0.979328	0.930088	0.890135	0.901695	0.928482	0.978099	0.949773	1.19533	1.1998	1.10037	1.12634	1.0395	1.19054	1.24295	1.45207	1.4889	1.15827	0.860678	0.907109	0.845931	0.732504	1.00145	0.922955	0.950902	0.91075	0.946498	0.856373	0.844265	0.85433
Control	0.906529	1.002	0.825532	1.12316	1.17764	NaN	NaN	NaN	NaN	NaN	0.819528	NaN	NaN	1.12899	1.25954	0.918431	0.92638	1.00664	0.863251	1.04237	NaN	1.48177	1.49323	1.46407	1.57596	1.56647	1.5356	1.49601	1.50835	1.33857	NaN	1.2042	NaN	0.951552	0.818788	0.864065	0.938707	1.15511	0.95879	0.868912	0.860384	0.982982	0.941783	0.954368
Control	0.849224	NaN	NaN	NaN	NaN	1.00919	0.940429	NaN	1.14088	0.896016	0.925433	1.07186	NaN	NaN	1.13387	1.03309	NaN	NaN	NaN	NaN	1.34019	1.45414	1.35775	1.42194	1.32816	1.26992	1.39743	1.30667	1.28522	1.26457	1.03775	1.05441	0.98668	1.20519	1.04111	0.910911	0.984914	NaN	NaN	NaN	NaN	NaN	NaN	NaN
Control	NaN	NaN	NaN	NaN	NaN	0.97661	NaN	1.10467	1.09924	1.02459	0.936733	0.904466	0.876096	1.0776	NaN	NaN	NaN	NaN	NaN	NaN	1.29837	1.32939	1.35725	1.47276	1.51169	1.42883	1.33652	1.24977	1.24014	1.26229	1.26071	NaN	0.898849	0.941937	NaN	0.969761	0.93909	0.809365	0.809718	0.812411	0.848	0.924024	0.838937	0.813295
Control	1.01371	0.914406	1.16457	1.20765	1.06468	0.837092	1.09449	1.11966	1.09875	0.882552	0.833983	0.964074	1.48837	1.05788	0.861314	0.859987	0.85715	0.837033	0.919761	0.922884	1.41476	1.32587	1.41326	1.495	1.47987	1.50226	1.53645	1.45973	1.46394	1.52197	NaN	1.15567	1.04641	0.998803	1.03102	1.07394	1.36538	1.0224	1.01123	0.972186	0.944445	0.984419	1.00396	1.03123
Control	0.982682	1.10168	0.966451	0.892122	0.915931	0.990852	1.00974	0.960051	1.02706	0.971998	0.967778	0.892658	1.09033	1.18259	1.04597	0.983577	0.916458	0.945062	0.962714	1.19429	1.31978	1.37402	NaN	NaN	NaN	NaN	NaN	1.39087	1.3117	1.45328	1.23747	1.32954	1.23738	1.63802	1.29467	1.33755	NaN	NaN	NaN	NaN	NaN	NaN	0.890991	0.775656
Control	NaN	NaN	NaN	NaN	0.958637	1.15634	NaN	NaN	NaN	1.09825	NaN	0.957653	0.938575	0.859664	0.837025	1.02453	1.23084	NaN	1.11768	0.820806	1.17067	1.47349	1.39534	1.43302	1.41361	1.34512	1.31613	1.28993	1.25378	1.20776	1.4455	NaN	1.00145	1.03255	0.877935	0.816558	1.04358	1.11939	1.09874	0.960733	NaN	NaN	NaN	1.0558
Control	1.02886	0.966123	0.980328	0.970776	1.04146	1.07034	1.04435	1.07244	1.03336	1.06473	0.99836	1.00716	0.760288	1.08497	0.840407	1.17001	1.04156	1.00646	0.919682	0.898337	1.26318	1.14578	1.30273	1.26002	1.23521	1.23473	1.22337	1.18321	1.24085	1.53246	1.45978	1.08316	1.24036	1.25391	1.12961	0.991428	1.07334	0.834612	1.30173	1.24838	1.09436	0.807791	0.937152	0.9303
Control	0.989413	1.0501	0.904142	0.674497	1.23395	1.06399	0.997658	0.949613	1.02729	0.988315	1.05542	1.01999	1.08316	1.10768	1.1006	0.940352	0.941588	0.969034	0.936303	0.96691	NaN	NaN	NaN	1.71157	1.60496	1.90195	1.65402	1.48556	1.45931	1.57929	1.25998	1.1195	1.11195	0.987193	1.02552	0.864452	1.32721	1.29555	0.899482	0.912265	1.00795	0.94385	1.00477	1.14403
Control	1.0943	1.08376	0.999608	0.982661	1.07854	1.01761	1.15017	1.04412	0.933812	0.940392	0.951012	0.947005	0.92518	0.992827	0.95409	1.00314	0.984895	1.0655	0.955542	0.895839	0.895603	0.972884	1.06304	1.10558	1.13595	1.24869	1.3867	NaN	NaN	1.43174	1.3078	NaN	NaN	1.09197	NaN	NaN	1.68319	1.17483	1.24	NaN	1.09498	1.17008	NaN	NaN
Control	1.16322	1.08155	0.959048	0.956213	0.773077	0.854338	0.94581	0.935738	0.949367	1.14469	0.937523	1.10534	1.01037	1.0389	1.12464	1.05322	0.988303	1.00027	1.01592	0.962462	1.03288	1.10249	1.22064	1.24583	NaN	NaN	NaN	NaN	NaN	NaN	1.43518	1.2179	1.32731	1.14052	1.2341	NaN	NaN	NaN	NaN	NaN	NaN	NaN	NaN	NaN
Control	0.922302	1.02726	1.0625	1.0253	0.954362	1.00882	1.07249	1.2445	1.00549	1.07509	0.986135	0.978323	0.898458	0.952079	0.992533	1.00559	0.96405	0.996562	0.964644	0.863512	0.916383	1.00025	1.15995	1.21514	1.19553	1.26591	1.19657	1.44085	1.37915	1.50092	NaN	NaN	NaN	NaN	1.29531	NaN	NaN	NaN	1.07703	0.853219	0.854184	0.794377	0.83074	0.860814
Control	1.09309	1.01268	0.943701	1.1108	1.09403	1.06509	1.0294	1.02606	0.909456	0.95657	0.981888	0.935556	0.939275	1.05153	1.03132	0.957899	0.969053	0.942096	0.960657	0.989844	0.939019	1.01047	1.07087	1.20702	1.40142	1.29575	1.22775	1.22545	1.12577	1.4119	1.5342	NaN	NaN	1.6176	1.16069	NaN	1.21456	NaN	NaN	NaN	NaN	1.54715	1.16951	1.09214
Control	1.19174	NaN	1.11394	1.18862	NaN	NaN	NaN	1.16012	0.993304	1.04704	0.893718	0.96498	0.98354	0.946288	0.919774	0.889246	0.908641	0.861147	0.963204	0.974696	0.952511	0.968364	1.14118	1.38503	1.40686	1.36267	1.40445	1.40967	1.38934	1.35578	NaN	NaN	NaN	0.937329	1.08049	NaN	0.964261	1.0131	0.924452	0.973454	0.965302	1.00733	0.871162	0.932649
Control	NaN	NaN	NaN	NaN	NaN	NaN	NaN	NaN	NaN	NaN	NaN	NaN	NaN	NaN	NaN	1.04294	0.92198	0.9529	1.11872	0.963459	1.11953	NaN	1.31284	1.38723	1.49615	1.45692	1.41556	1.44286	1.39585	1.45015	1.25983	1.16292	1.09017	1.17863	0.996779	1.04245	1.17778	1.21757	1.14271	1.26163	1.18179	1.15776	1.21147	1.0297
Control	0.783427	0.669533	NaN	NaN	NaN	NaN	0.805007	0.707057	0.764465	NaN	0.934697	NaN	NaN	NaN	NaN	NaN	NaN	NaN	2.33581	NaN	NaN	0.795798	NaN	NaN	NaN	NaN	NaN	NaN	NaN	NaN	0.79897	0.696231	0.743183	NaN	NaN	NaN	NaN	NaN	NaN	NaN	NaN	NaN	NaN	0.508195
Control	NaN	NaN	NaN	NaN	0.926382	0.975755	1.13643	1.14614	1.09063	1.23715	NaN	NaN	NaN	1.4446	0.935873	NaN	0.707738	0.768937	0.813355	0.817013	0.888656	0.967488	1.1124	1.1358	1.21178	1.36076	1.3631	1.27485	1.27793	1.32141	1.18937	0.92779	0.845225	0.855324	1.02166	1.27498	NaN	1.21451	1.25072	NaN	NaN	NaN	0.740916	0.750324
Control	1.18756	0.951498	0.941549	0.992	0.915101	0.954583	0.997231	0.992757	1.0476	1.00606	0.944641	0.996917	1.01893	0.982221	1.02444	1.02372	1.03016	1.04897	0.980092	0.963978	1.09665	1.20749	1.20753	1.22204	1.18909	1.18297	1.14276	1.18396	1.17146	1.13781	1.13584	1.06889	1.15069	1.16991	1.00911	0.935685	0.94949	0.930038	0.945304	0.959686	0.989364	0.974343	0.924593	0.922414
Control	0.88936	0.963239	0.90354	1.08636	NaN	NaN	NaN	NaN	NaN	0.91207	1.05958	1.03313	0.988853	0.951684	1.21219	NaN	NaN	NaN	NaN	NaN	0.946673	0.983918	1.08077	1.04409	1.13249	1.1139	1.10925	1.11357	1.10876	1.10692	1.11991	1.01563	0.934337	0.936511	0.873433	0.950273	0.972664	0.942521	0.816061	0.88837	0.853483	0.911519	0.89479	0.902929
Control	NaN	NaN	1.09068	0.973407	0.838197	0.83497	0.976719	0.9631	0.980175	1.01336	0.99161	1.04995	1.06939	0.993886	1.13084	0.962244	1.01447	1.00841	1.06492	1.04368	1.00784	1.04159	1.0848	1.12963	1.13734	1.15675	1.08804	1.18948	1.243	1.20003	1.15299	1.12671	1.21038	1.21873	1.09316	1.06077	0.985429	1.00966	1.00581	1.00984	0.996856	0.967611	1.02553	1.00344
Control	NaN	NaN	NaN	NaN	NaN	NaN	NaN	NaN	NaN	NaN	1.19586	1.22881	1.03921	0.929655	1.09174	NaN	1.05308	0.758547	0.773066	0.930034	0.97345	0.907837	0.930996	1.03115	1.01505	0.983377	1.01048	1.02386	1.03669	1.07362	0.988582	1.06473	0.992943	0.960071	0.832175	0.798747	0.964468	0.978827	0.914106	0.861247	0.929395	0.851764	0.932352	0.977732
Control	0.888636	1.0661	0.907714	0.901731	1.06986	0.923018	1.00354	NaN	NaN	NaN	NaN	1.10912	1.06953	1.06074	NaN	NaN	NaN	NaN	NaN	NaN	1.0439	1.27923	1.34845	1.29916	1.34024	1.36893	NaN	NaN	1.35671	NaN	NaN	1.19558	NaN	1.14707	NaN	NaN	NaN	0.959767	0.955292	0.963276	NaN	NaN	NaN	1.12842
Control	0.956352	NaN	NaN	NaN	NaN	1.40509	0.874229	1.00342	1.20159	NaN	NaN	0.974922	0.86559	0.847536	0.99258	1.02363	0.926822	0.885236	0.913361	1.12963	0.970697	1.13762	1.13888	1.20693	1.0767	1.17252	1.21611	1.20811	1.01199	1.1211	1.3613	1.15113	0.892996	0.820177	0.761338	1.02942	0.93849	0.864164	1.00607	0.960464	0.893318	1.07048	0.985196	0.919509
Control	NaN	NaN	0.99457	1.02317	0.991207	NaN	0.949838	0.972777	0.967463	1.08581	NaN	1.01875	0.906503	NaN	NaN	NaN	NaN	NaN	NaN	1.08991	1.19979	1.09421	1.05709	1.04832	1.04094	1.06334	1.06841	1.0364	1.01882	1.13655	NaN	NaN	NaN	NaN	NaN	NaN	NaN	NaN	0.988418	0.985394	0.925622	1.00069	0.900629	0.848209
Control	NaN	NaN	NaN	NaN	NaN	NaN	NaN	NaN	NaN	NaN	0.963677	1.05625	0.947692	1.0097	1.02268	NaN	NaN	NaN	NaN	NaN	0.953161	1.02331	1.03699	0.978645	1.07979	1.192	1.1933	1.13585	1.11431	NaN	NaN	NaN	NaN	NaN	NaN	0.761552	0.76251	0.907525	0.992067	1.0454	NaN	NaN	0.799742	0.684241
Control	1.18196	0.875203	1.04204	1.29919	1.23121	1.13281	NaN	NaN	0.960769	0.948963	0.922071	0.870148	0.923211	0.902219	0.96505	1.02246	0.901495	0.966835	0.951225	0.903151	1.07383	1.24647	1.22026	1.29742	1.25041	1.30064	1.24677	1.22561	1.12842	1.1258	0.994543	1.07225	0.983004	0.965121	0.990404	1.10492	1.01499	1.01173	0.885006	0.951801	0.847306	0.798464	0.895056	0.87071
Control	NaN	1.01554	0.917624	1.27966	1.03983	1.38249	NaN	1.02761	0.96743	NaN	1.10984	0.866916	0.740793	1.00266	0.809769	0.985495	0.961908	0.945377	0.95477	0.992289	1.06429	0.987317	0.974947	0.972576	1.02842	0.909993	1.04239	1.22036	1.24237	1.49505	1.58011	1.257	NaN	NaN	NaN	NaN	NaN	1.12654	1.02894	1.47341	1.3297	1.33732	NaN	NaN
Control	1.05544	1.07015	NaN	NaN	NaN	NaN	NaN	NaN	NaN	NaN	NaN	NaN	NaN	1.02463	1.02706	0.91339	NaN	0.880426	1.05436	0.974545	1.14886	1.22284	1.19251	1.29768	NaN	1.46918	1.48427	1.48532	1.4766	1.50277	1.45199	1.23138	1.05062	0.996111	0.977472	NaN	NaN	NaN	NaN	1.43252	NaN	NaN	NaN	NaN
Control	0.889148	0.967477	NaN	NaN	1.14299	NaN	NaN	1.12789	0.87666	0.847612	0.942659	0.94778	0.966128	1.03885	0.980785	1.00926	1.07428	1.10419	1.04916	1.03512	1.1631	1.06599	1.23539	1.22327	1.29324	1.2842	NaN	NaN	NaN	NaN	NaN	NaN	NaN	NaN	1.29155	1.10116	0.981881	NaN	0.897577	0.962795	0.930181	0.859623	0.929371	0.95928
Control	0.92131	0.943115	1.02958	1.02863	0.999859	1.07283	1.03119	1.01117	0.884405	0.878656	1.03767	1.04384	1.08566	1.35142	0.98313	0.955986	0.922095	0.988609	0.888116	0.942736	1.56374	1.46469	1.40186	1.30744	1.24882	1.26063	1.29306	1.28591	1.22709	1.50531	NaN	1.17371	1.1829	1.10471	1.80024	0.929572	0.848984	0.901573	0.869259	0.958173	1.02193	1.02017	0.971483	1.10973
Control	NaN	NaN	NaN	NaN	1.07891	NaN	1.0238	0.941416	1.09947	NaN	NaN	NaN	NaN	NaN	NaN	NaN	NaN	NaN	1.09319	0.763217	NaN	1.1437	1.26564	1.16912	1.08155	0.995018	1.05454	1.00098	1.05144	NaN	NaN	NaN	NaN	NaN	NaN	NaN	1.04353	1.1535	1.14767	0.654237	0.741603	0.864062	0.932939	0.979168
Control	0.990152	1.02121	1.02043	1.01413	0.986596	0.875229	0.825633	0.985327	1.03386	1.10591	1.1186	1.04999	0.988031	0.997177	1.00869	0.998524	1.01552	0.96248	0.907612	1.09491	1.3087	1.39653	1.50013	1.61597	1.6132	1.62073	NaN	NaN	NaN	NaN	NaN	NaN	NaN	NaN	NaN	NaN	NaN	NaN	NaN	NaN	1.29899	1.18273	NaN	NaN
Control	0.911415	1.00113	1.04508	1.10087	1.06727	NaN	NaN	1.06813	0.991122	1.04789	1.04554	0.970994	0.962934	1.05864	0.976976	0.974697	0.948104	0.926828	0.919005	0.983369	1.37341	1.09534	1.34716	1.31499	1.1677	1.09971	1.07544	1.05819	1.0527	1.21219	1.19601	1.0018	0.949052	0.886399	1.27025	NaN	NaN	0.998274	0.902975	0.868148	0.916904	0.87363	0.8959	0.993406
Control	1.39345	NaN	1.05576	1.15781	1.23428	NaN	0.930002	0.85738	0.93987	0.910015	0.904247	0.91071	1.03806	1.0343	0.875135	0.843056	0.920265	1.00539	1.03937	0.950897	1.06139	1.34305	1.26617	1.29484	1.22501	1.14598	1.10434	1.08142	1.19659	1.39494	1.31198	1.16004	0.988099	0.933281	0.899749	1.10088	0.996144	0.906456	0.904331	0.97128	0.939403	0.971793	0.980451	1.11006
Control	0.997126	0.936281	0.982171	1.01123	0.942741	0.969667	1.0191	1.15086	1.00887	0.92309	1.10297	1.19509	1.2582	NaN	NaN	NaN	0.929396	0.854106	0.824326	0.894779	1.11008	1.12657	1.22753	1.35073	1.29078	1.3188	1.25429	1.28144	1.27152	1.25342	1.54012	1.29996	NaN	0.945345	0.987165	1.18388	1.10704	1.14947	NaN	0.891448	0.785867	1.08763	1.3588	1.13618
Control	1.10608	0.933428	1.2496	0.793423	0.891682	1.12893	0.939945	1.00908	0.562915	0.986928	1.01869	1.20458	1.00792	1.1005	1.20677	0.934201	1.02018	0.805153	1.03463	1.06537	1.06939	1.08226	1.16798	1.33036	1.65929	1.87703	1.95929	1.76418	1.90658	1.90413	2.071	2.14471	2.16271	2.33135	NaN	1.67817	NaN	1.78173	1.7916	NaN	1.79116	1.53484	1.10728	1.17607
Control	0.956933	0.918169	0.82379	1.08948	1.21054	1.02442	0.971039	0.94209	0.975686	0.948597	0.760843	1.00761	1.0245	1.12227	1.06304	1.08199	1.04783	0.966992	1.03684	1.02734	1.0436	1.07093	1.04048	1.04047	1.04736	1.0031	1.02451	1.06617	1.21313	1.12241	1.16769	1.10958	1.24519	1.23443	1.08256	0.998259	0.837542	1.03325	1.04356	1.036	1.27	1.1943	1.05259	0.953966
Control	NaN	0.908656	0.797149	NaN	1.54576	0.809183	0.831404	1.00095	0.984184	1.05464	1.10244	1.03572	0.984553	NaN	NaN	NaN	NaN	NaN	NaN	0.945354	1.02426	1.0926	0.996946	1.12464	1.06766	NaN	1.06717	1.10053	1.11772	1.11522	NaN	NaN	NaN	NaN	NaN	0.961262	0.972556	0.957697	0.974894	1.05768	1.64024	NaN	0.977746	0.945764
CKO	0.994516	1.09708	NaN	NaN	NaN	NaN	NaN	1.12081	1.17383	1.00215	1.00785	0.996236	0.981309	0.990537	0.9779	0.98455	0.901494	0.91976	0.947556	0.904424	1.07301	1.2905	1.28394	NaN	1.51539	NaN	NaN	1.53029	1.43106	1.40335	1.34823	1.12561	1.09733	1.00377	0.966533	0.983432	0.97098	0.916175	1.05665	1.02548	0.990676	0.904834	0.920756	0.924947
CKO	1.16737	0.953459	0.959594	0.908962	0.868681	1.1957	0.977375	1.27427	1.07385	0.941052	0.871438	0.892247	1.02365	1.04291	1.05289	0.957965	0.876952	0.941518	1.0153	1.00482	1.01628	1.2227	1.1821	1.18706	1.09803	1.19015	1.30395	1.22434	1.20895	1.13736	1.05136	0.973722	0.957175	1.15551	1.06141	1.01357	1.08899	1.01706	0.991495	0.972534	0.948564	0.843548	1.04275	1.04491
CKO	1.12681	1.25413	1.01825	0.999459	0.948589	0.957513	1.15318	0.941729	0.926573	0.884791	0.975597	0.939726	1.12882	1.04298	1.00486	0.974299	0.950795	0.954529	0.887386	0.929979	0.9519	1.07073	1.09517	1.14892	1.22122	1.24136	1.19427	1.34375	NaN	NaN	NaN	NaN	NaN	NaN	1.20636	1.15024	1.19766	1.31496	1.34337	1.06193	1.09833	1.12181	1.00554	1.04583
CKO	NaN	NaN	NaN	NaN	NaN	NaN	NaN	NaN	NaN	NaN	1.29967	NaN	NaN	0.699146	NaN	1.00919	0.991988	NaN	NaN	NaN	NaN	1.08571	0.999337	1.00982	1.04824	1.01737	1.02778	0.984599	0.987404	1.20372	1.01955	0.779025	0.673463	0.773531	0.755618	0.737499	0.747893	0.706687	0.806382	0.797344	0.740385	0.740719	0.957241	0.809861
CKO	0.918461	0.866428	0.957349	1.20886	1.1598	1.18138	1.09045	0.944567	1.01685	1.00124	0.950073	0.925122	0.924118	0.916107	0.938485	0.912439	0.993203	1.01104	1.00307	1.08097	1.13195	1.49808	1.47947	NaN	NaN	NaN	NaN	NaN	NaN	1.64513	1.50353	1.41724	1.35032	1.3694	NaN	NaN	1.39638	1.15872	NaN	NaN	0.898575	0.826976	1.03023	1.0687
CKO	1.01808	0.884013	1.03189	0.991654	0.925066	0.902737	1.08885	1.0327	0.988352	1.01652	0.985745	1.05783	1.02776	0.967385	0.97451	0.913389	0.918523	0.940215	1.10276	1.23203	NaN	1.31167	1.39347	1.32992	1.33553	1.23803	1.21776	1.19342	1.24487	1.164	1.11533	1.24507	1.06836	0.984013	0.847	0.91952	1.04914	0.993365	0.971072	0.878877	0.925524	1.10811	1.05703	1.01658
CKO	NaN	NaN	NaN	1.25731	NaN	NaN	NaN	NaN	NaN	NaN	NaN	NaN	1.05212	0.916851	1.09781	0.946116	0.893203	0.881232	0.964278	0.991088	1.06755	0.984241	1.2658	1.49089	1.3494	1.29121	1.24672	1.24922	1.27986	1.27781	1.58414	1.34249	NaN	NaN	NaN	NaN	NaN	NaN	NaN	NaN	NaN	NaN	NaN	NaN
CKO	1.11232	1.0642	1.05379	0.842085	0.697451	0.895603	1.05223	1.0071	0.878257	1.18736	0.875385	1.09834	1.10498	1.01614	1.04773	0.988454	0.98424	1.07608	0.968742	1.04951	1.24967	1.17314	1.33572	1.36228	1.43524	1.50601	1.48589	1.4206	1.342	1.43373	1.76911	1.35125	1.25342	1.46019	1.23667	1.28108	1.80162	1.49724	1.46063	NaN	NaN	NaN	NaN	1.2853
CKO	1.06136	1.0199	1.0284	0.996385	0.933917	1.01612	1.0139	1.07017	0.927151	0.99416	0.948468	1.01945	0.980462	1.05524	1.04179	0.986917	0.925055	0.949657	0.987449	1.04405	1.04786	1.16582	1.31338	1.15541	1.25405	1.43109	NaN	1.38796	NaN	1.63391	1.50187	NaN	NaN	NaN	NaN	1.12879	NaN	NaN	NaN	NaN	NaN	NaN	NaN	NaN
CKO	1.18522	1.13251	1.15938	1.05885	1.03702	1.0352	1.04444	0.953055	0.951166	0.874992	1.01357	1.04463	0.890471	0.942507	0.814609	0.981543	0.774328	1.0955	1.07684	0.934183	1.03586	1.35757	1.35831	1.43185	1.44455	1.50891	1.41111	1.42716	1.44308	1.45634	1.30293	1.32398	1.31707	1.30276	1.37336	1.36659	1.35048	1.90005	NaN	NaN	NaN	NaN	0.985147	NaN
CKO	0.63308	0.649593	0.762139	1.02089	1.0592	1.22945	1.20487	1.29341	1.08575	0.919207	0.998705	1.04882	0.956334	0.885809	0.932434	1.04018	1.18599	1.09415	NaN	NaN	NaN	1.35515	1.46932	NaN	1.56707	1.41502	1.48757	1.45242	1.42198	1.43364	1.35941	1.10519	0.745995	0.883336	1.2472	1.20242	1.09428	1.07931	0.588396	0.48083	0.707937	0.530827	0.415919	NaN
p-value	0.978094	0.649441	0.404597	0.833937	0.135573	0.463112	0.00753283	0.300997	0.990111	0.635273	0.64139	0.890879	0.620468	0.0437909	0.68794	0.647704	0.872411	0.0914157	0.844164	0.225322	0.361083	0.243199	0.214181	0.875444	0.477204	0.922049	0.99838	0.533121	0.791128	0.746649	0.596301	0.814409	0.859643	0.865717	0.718536	0.388596	0.163051	0.290857	0.873103	0.245947	0.10387	0.14224	0.729967	0.194835
p<.0011

## Sheet: R2-CKO Hypercapnia_MV
Genotype	1	2	3	4	5	6	7	8	9	10	11	12	13	14	15	16	17	18	19	20	21	22	23	24	25	26	27	28	29	30	31	32	33	34	35	36	37	38	39	40	41	42	43	44
Control	0.865492	1.0625	0.599301	#VALUE!	#VALUE!	#VALUE!	#VALUE!	#VALUE!	1.1881	0.996986	0.862703	#VALUE!	1.32871	1.03162	0.813339	0.937875	0.70358	0.7917	1.1547	1.34024	1.64391	1.92055	2.07709	2.28909	2.58392	2.44151	2.88599	3.05463	2.83525	3.03602	#VALUE!	1.5183	#VALUE!	#VALUE!	0.928304	1.04808	0.918889	0.807832	0.741352	0.805392	0.890514	0.864073	0.811924	0.938738
Control	0.99634	1.43185	1.00583	0.889518	0.646898	0.797927	0.662425	1.32715	1.44416	1.42106	0.927764	0.865287	0.874938	0.924032	0.790955	1.29932	0.941024	0.812202	1.15686	1.04722	1.36922	2.08495	2.46281	3.22609	2.85999	2.79471	3.05198	2.79817	2.8682	2.16104	1.5759	1.44	0.991272	0.729452	0.956192	0.740712	0.743128	0.683242	1.32263	1.28437	1.0376	0.851261	0.808861	0.884642
Control	1.00814	0.905415	0.898901	1.22552	1.38025	0.99246	#VALUE!	#VALUE!	1.19169	#VALUE!	#VALUE!	1.09863	0.944305	0.812121	1.08106	0.810862	0.770541	0.95939	0.955662	1.01714	1.78485	2.00935	2.06045	2.38659	2.4177	3.11293	3.18635	2.9731	2.79873	2.46688	1.41073	1.40401	1.1129	#VALUE!	#VALUE!	1.26691	1.10211	0.933576	0.79055	0.87737	0.768046	0.747835	1.03502	0.8367
Control	1.2027	1.45206	1.34486	1.33319	1.16234	0.978958	0.903259	0.887019	1.09014	0.883385	0.839523	0.881588	0.711442	0.926744	0.890617	1.02754	0.931345	0.913423	0.884471	0.863837	1.69768	2.00023	2.19436	2.78965	2.73273	2.77562	3.27854	#VALUE!	2.64918	2.67797	#VALUE!	#VALUE!	#VALUE!	1.1037	0.776529	0.750042	0.805615	0.722208	0.750304	0.741426	0.863003	0.749609	0.862401	0.675596
Control	0.780524	0.8943	1.03794	0.977405	0.857229	0.733385	1.21924	1.17189	1.43088	1.23502	1.22138	#VALUE!	#VALUE!	1.2186	1.07142	0.952057	0.812234	0.723316	1.00414	0.782091	0.862313	1.3947	1.63421	1.52702	1.61081	1.69433	1.64606	1.6383	1.60069	1.25654	1.5287	1.12555	0.878475	0.807714	0.948023	0.857388	0.732334	0.841135	0.824995	0.669568	0.848465	0.682061	0.70054	0.762923
Control	1.165	1.27827	1.3456	#VALUE!	#VALUE!	#VALUE!	1.16213	0.914478	0.909083	0.876729	0.845973	0.976918	0.879344	1.02603	0.99706	0.972977	0.809841	1.08217	0.871135	0.905466	0.980861	1.77234	1.87792	1.67741	1.8123	1.73399	1.75698	1.9081	2.07235	2.52599	2.26747	1.71072	#VALUE!	#VALUE!	1.21561	1.3102	1.29369	1.31118	#VALUE!	1.16072	0.971339	0.808356	0.804873	0.888349
Control	1.57479	1.49357	1.65769	#VALUE!	#VALUE!	#VALUE!	1.06552	0.871464	0.792536	0.965028	0.92789	0.795322	0.946586	0.919359	0.767066	1.11624	0.840708	0.840456	0.793455	0.830556	1.09064	0.976893	1.68473	1.67766	1.49237	1.56386	1.30417	1.328	1.89217	2.32871	2.17141	1.33347	0.853234	0.870448	0.739695	0.482789	0.730706	0.821926	0.907822	0.804524	0.878079	0.743785	0.686498	0.746094
Control	1.04535	1.04134	0.814142	1.13457	1.23064	#VALUE!	#VALUE!	#VALUE!	#VALUE!	#VALUE!	0.835636	#VALUE!	#VALUE!	1.09181	0.986078	0.895781	0.914003	1.04156	0.837511	1.07342	#VALUE!	2.75934	2.7078	2.72929	2.83042	2.8519	2.7418	2.93417	2.87022	2.34146	#VALUE!	1.36709	#VALUE!	1.00274	0.81921	0.845478	0.911403	1.2764	0.923889	0.834975	0.79628	0.928888	0.834737	0.919673
Control	0.884068	#VALUE!	#VALUE!	#VALUE!	#VALUE!	1.01808	0.876904	#VALUE!	1.20199	0.993705	0.96675	1.11389	#VALUE!	#VALUE!	0.945607	0.968319	#VALUE!	#VALUE!	#VALUE!	#VALUE!	2.53023	2.4315	2.50718	2.61794	2.40026	2.08067	2.49931	2.29085	2.17044	2.18164	1.20436	1.0965	0.993109	1.27288	1.00638	0.806931	0.77723	#VALUE!	#VALUE!	#VALUE!	#VALUE!	#VALUE!	#VALUE!	#VALUE!
Control	#VALUE!	#VALUE!	#VALUE!	#VALUE!	#VALUE!	0.875157	#VALUE!	1.17076	1.19481	1.03502	0.896198	0.848446	0.828597	1.1922	#VALUE!	#VALUE!	#VALUE!	#VALUE!	#VALUE!	#VALUE!	2.12677	2.44336	2.39259	2.68714	2.79438	2.44879	2.38355	2.13436	2.10956	2.00438	1.68042	#VALUE!	0.927996	0.874465	#VALUE!	1.01893	0.909464	0.739578	0.668467	0.73629	0.701327	0.829962	0.714077	0.668094
Control	1.09546	0.920055	1.09966	1.32646	1.12881	0.820793	0.999491	1.07765	1.20764	0.875002	0.804217	0.927342	1.67129	1.15207	0.855635	0.837586	0.798	0.790245	0.888216	0.846513	2.35297	2.37879	2.54374	2.69776	2.59538	2.57596	2.5633	2.48578	2.49375	2.54111	#VALUE!	1.20802	1.05588	0.94511	0.913491	1.13498	1.34179	1.00887	0.887955	0.861819	0.814066	0.897016	0.857472	0.898113
Control	1.00677	1.23112	0.972685	0.847993	0.957142	1.01806	1.04043	0.984009	1.02609	0.979924	0.939018	0.824934	0.878437	1.30913	1.10872	1.04478	0.968248	0.939074	0.76114	1.1894	2.08016	2.5195	#VALUE!	#VALUE!	#VALUE!	#VALUE!	#VALUE!	2.6175	2.29266	2.66661	1.86956	1.56066	1.55985	2.04702	1.24913	1.25801	#VALUE!	#VALUE!	#VALUE!	#VALUE!	#VALUE!	#VALUE!	0.933892	0.698613
Control	#VALUE!	#VALUE!	#VALUE!	#VALUE!	0.908737	1.00114	#VALUE!	#VALUE!	#VALUE!	1.45726	#VALUE!	1.04114	0.957934	0.775505	0.725392	1.00141	1.2195	#VALUE!	1.2537	0.732918	1.65532	2.22339	2.39122	2.49354	2.43319	2.13313	2.09657	2.00587	1.92288	1.85925	2.32605	#VALUE!	1.11829	1.1225	0.846312	0.674002	0.865216	1.01486	1.00202	0.988962	#VALUE!	#VALUE!	#VALUE!	0.999205
Control	1.20294	0.981249	1.04814	0.89901	1.02073	1.02193	1.0076	0.994924	0.94641	0.986138	0.964574	0.939527	0.721611	1.08663	0.78656	1.33572	1.15847	1.06423	0.925773	0.940517	2.03913	1.80395	2.31859	2.15346	2.12346	2.01989	1.99201	1.98468	2.06213	2.62005	2.34371	1.40895	1.54025	1.66127	1.42121	1.12353	1.3661	0.927423	1.30888	1.46413	1.29578	0.758283	0.963772	0.784487
Control	1.03372	1.08619	0.833976	0.485267	1.49051	1.19763	1.15726	1.00208	1.0589	0.93982	1.05096	0.849914	1.03883	1.27002	1.18558	0.976653	0.944119	0.8767	0.901369	0.80059	#VALUE!	#VALUE!	#VALUE!	2.99392	2.80778	3.22833	3.22466	2.57334	2.40292	2.48105	1.76981	1.29693	1.26827	1.0502	0.952363	0.957028	1.25959	1.53196	0.985148	0.821009	1.01743	0.794154	0.892359	1.09285
Control	1.31135	1.076	1.03608	0.936444	0.811682	0.89687	1.40621	1.11271	0.965052	0.896917	0.879507	0.901321	0.858838	0.8999	0.938313	0.919379	1.0156	1.03567	1.16041	0.968492	1.41537	1.0766	1.48813	1.58989	1.73962	2.19263	2.73158	#VALUE!	#VALUE!	2.74434	2.28325	#VALUE!	#VALUE!	1.49384	#VALUE!	#VALUE!	1.96898	1.35094	1.51921	#VALUE!	1.35116	1.47128	#VALUE!	#VALUE!
Control	1.60004	1.18783	0.944064	0.92491	0.712386	0.831988	0.901387	1.04817	0.894478	1.07302	0.788163	0.83795	1.10928	1.26145	1.17551	1.04008	0.955898	0.930137	0.931453	0.932518	1.38398	1.25427	2.21036	2.29259	#VALUE!	#VALUE!	#VALUE!	#VALUE!	#VALUE!	#VALUE!	1.80419	1.49076	1.19303	1.32086	1.42518	#VALUE!	#VALUE!	#VALUE!	#VALUE!	#VALUE!	#VALUE!	#VALUE!	#VALUE!	#VALUE!
Control	0.827042	1.08919	1.12267	1.00137	0.994979	1.00474	0.911928	0.969359	1.18557	1.1447	1.02735	0.991037	0.934496	0.948038	0.970403	1.00567	0.994335	1.05538	1.01933	0.762112	1.6955	1.07235	1.69372	2.04846	2.08091	2.22992	2.06926	2.57896	2.67924	2.72617	#VALUE!	#VALUE!	#VALUE!	#VALUE!	1.3011	#VALUE!	#VALUE!	#VALUE!	1.21655	1.07052	1.05255	0.671349	0.695273	0.731716
Control	1.17356	1.03487	0.977025	1.28554	1.10796	1.10929	1.07078	1.05986	0.784078	0.897917	0.996976	0.890935	0.940986	1.11283	0.951722	0.960224	0.925896	0.905828	0.95277	0.912513	1.60268	1.03852	1.36245	1.75186	2.40332	1.97892	1.85332	1.83494	1.54088	2.43212	2.66437	#VALUE!	#VALUE!	1.44348	1.07344	#VALUE!	1.42212	#VALUE!	#VALUE!	#VALUE!	#VALUE!	1.79276	1.40096	1.36058
Control	1.44808	#VALUE!	1.27304	1.30141	#VALUE!	#VALUE!	#VALUE!	1.01335	0.959182	1.03447	0.931653	1.02831	1.00781	0.934555	0.892919	0.792444	0.82032	0.781307	0.889032	0.97926	1.03595	0.949012	1.44678	2.25945	2.45214	2.38641	2.40586	2.34167	2.2922	2.33243	#VALUE!	#VALUE!	#VALUE!	1.11648	1.14085	#VALUE!	1.10208	1.01415	0.902105	0.840441	0.895126	0.871234	0.636184	0.660697
Control	#VALUE!	#VALUE!	#VALUE!	#VALUE!	#VALUE!	#VALUE!	#VALUE!	#VALUE!	#VALUE!	#VALUE!	#VALUE!	#VALUE!	#VALUE!	#VALUE!	#VALUE!	1.01838	0.862983	0.830671	1.26766	1.04311	1.1101	#VALUE!	1.60961	1.7442	2.20262	1.85854	1.93068	1.97525	1.81281	1.96123	1.43898	1.18975	1.07028	1.25575	1.00104	1.1328	1.32998	1.39309	1.15518	1.50746	1.14412	1.1974	1.20191	1.06911
Control	0.849959	0.875461	#VALUE!	#VALUE!	#VALUE!	#VALUE!	0.796237	0.717194	1.07335	#VALUE!	1.11578	#VALUE!	#VALUE!	#VALUE!	#VALUE!	#VALUE!	#VALUE!	#VALUE!	0.0146692	#VALUE!	#VALUE!	1.50403	#VALUE!	#VALUE!	#VALUE!	#VALUE!	#VALUE!	#VALUE!	#VALUE!	#VALUE!	1.36351	0.901687	1.03714	#VALUE!	#VALUE!	#VALUE!	#VALUE!	#VALUE!	#VALUE!	#VALUE!	#VALUE!	#VALUE!	#VALUE!	0.773115
Control	#VALUE!	#VALUE!	#VALUE!	#VALUE!	1.19406	0.921947	1.03175	1.14702	1.03661	1.34647	#VALUE!	#VALUE!	#VALUE!	1.85727	0.989028	#VALUE!	0.624433	0.666237	0.72506	0.683076	0.641564	1.04404	1.4562	1.59977	1.83886	2.42625	2.27393	1.96725	2.09003	2.11795	1.52347	0.972436	0.752878	0.780935	0.937866	1.18301	#VALUE!	1.19663	1.28178	#VALUE!	#VALUE!	#VALUE!	0.719262	0.623274
Control	1.27261	1.07689	0.985592	0.992634	0.921247	0.943336	1.01437	1.00352	1.02071	1.08836	0.936073	0.894197	0.972818	0.924145	0.958391	0.969992	0.987054	1.10867	1.03563	0.898221	0.845767	1.87775	2.02571	2.15396	2.06561	2.00364	1.90719	2.07997	2.03641	1.86765	1.57742	1.30702	1.0697	1.16797	1.12551	1.02287	0.978188	0.888816	0.94918	0.886488	0.968571	0.98806	0.967685	0.893061
Control	0.875688	0.939153	1.06647	1.1106	#VALUE!	#VALUE!	#VALUE!	#VALUE!	#VALUE!	0.551342	1.19682	1.0385	0.983855	0.867294	1.44523	#VALUE!	#VALUE!	#VALUE!	#VALUE!	#VALUE!	0.790927	1.10235	1.21166	1.28929	1.60461	1.60928	1.61853	1.64242	1.6594	1.55517	1.59589	1.06739	0.954368	0.848363	0.689309	0.698539	0.901469	0.781355	0.704595	0.718151	0.665082	0.761343	0.671866	0.66256
Control	#VALUE!	#VALUE!	1.34534	1.1958	0.959506	0.771023	0.863638	0.922224	0.934751	0.947071	0.959851	0.928799	1.07731	0.849894	1.06988	1.12853	1.07622	1.03667	0.989087	0.926963	1.19483	1.10368	1.29268	1.47407	1.57067	1.58569	1.38995	1.70818	1.80541	1.78054	1.4618	1.46604	1.18299	1.19248	1.22498	1.0884	1.02909	0.972905	0.981578	1.05026	0.984502	1.00455	1.17501	1.0712
Control	#VALUE!	#VALUE!	#VALUE!	#VALUE!	#VALUE!	#VALUE!	#VALUE!	#VALUE!	#VALUE!	#VALUE!	1.04815	1.05109	0.9933	1.05959	1.0541	#VALUE!	1.2868	0.772425	0.787203	0.882143	1.04966	0.987477	1.16399	1.41958	1.3912	1.49738	1.5757	1.66079	1.70772	1.84582	1.5015	1.42079	1.29571	1.05947	0.889127	0.736254	0.73941	1.22698	1.07262	0.877904	1.05638	0.969461	0.931668	1.13845
Control	0.84898	1.1312	0.870115	0.831558	1.0745	0.864447	1.03527	#VALUE!	#VALUE!	#VALUE!	#VALUE!	1.1658	1.03792	1.17611	#VALUE!	#VALUE!	#VALUE!	#VALUE!	#VALUE!	#VALUE!	1.057	1.80533	2.35018	2.08565	2.24526	2.4157	#VALUE!	#VALUE!	2.35361	#VALUE!	#VALUE!	1.04066	#VALUE!	1.19044	#VALUE!	#VALUE!	#VALUE!	0.94924	0.923757	0.893427	#VALUE!	#VALUE!	#VALUE!	0.87293
Control	1.00147	#VALUE!	#VALUE!	#VALUE!	#VALUE!	1.19742	0.980544	0.995957	1.23638	#VALUE!	#VALUE!	1.01795	0.880409	0.792008	0.975594	1.05579	0.902748	0.893258	0.904588	1.10024	1.10077	1.36816	1.59686	1.74036	1.37012	1.70318	1.69548	1.66621	1.14809	1.37988	1.90959	1.36605	0.878615	0.776061	0.612702	0.611732	0.847922	0.661827	0.881919	0.775091	0.613323	0.924119	0.841081	0.791182
Control	#VALUE!	#VALUE!	0.902478	1.06274	0.925288	#VALUE!	0.909758	1.01286	1.08323	1.07207	#VALUE!	1.04985	0.997765	#VALUE!	#VALUE!	#VALUE!	#VALUE!	#VALUE!	#VALUE!	0.962615	1.88685	1.61497	1.47808	1.43927	1.44535	1.49165	1.52121	1.4128	1.40841	1.8779	#VALUE!	#VALUE!	#VALUE!	#VALUE!	#VALUE!	#VALUE!	#VALUE!	#VALUE!	0.911959	1.07773	1.03502	0.924301	0.811558	0.796121
Control	#VALUE!	#VALUE!	#VALUE!	#VALUE!	#VALUE!	#VALUE!	#VALUE!	#VALUE!	#VALUE!	#VALUE!	0.82138	1.05548	1.04143	1.05838	1.02397	#VALUE!	#VALUE!	#VALUE!	#VALUE!	#VALUE!	1.17619	1.36306	1.60716	1.68285	2.02392	2.26136	2.22721	1.88252	1.91314	#VALUE!	#VALUE!	#VALUE!	#VALUE!	#VALUE!	#VALUE!	0.875319	0.838875	0.8539	1.02297	0.958394	#VALUE!	#VALUE!	0.779742	0.637437
Control	1.0474	0.972498	1.17202	1.33551	1.22773	1.08878	#VALUE!	#VALUE!	1.11311	1.03782	0.960795	0.774708	0.822142	0.802676	1.00683	1.00844	0.901379	0.948616	0.905432	0.871101	1.32157	1.92858	2.10687	2.41361	2.28627	2.18783	2.23708	1.97528	1.77652	1.74384	1.38178	1.30793	1.13086	0.878235	0.852191	1.1687	1.05129	0.970136	0.752578	1.0157	0.856646	0.790593	0.868037	0.866069
Control	#VALUE!	1.12329	1.01375	1.46798	1.17655	1.32772	#VALUE!	1.07337	0.91884	#VALUE!	1.28795	0.900527	0.702567	0.998478	0.799055	0.948341	0.87493	0.837458	0.81815	0.80466	1.01002	1.18318	1.28196	1.33845	1.43669	1.07441	0.964477	1.58094	1.89616	2.59628	2.52447	1.66237	#VALUE!	#VALUE!	#VALUE!	#VALUE!	#VALUE!	1.21226	0.964152	1.19182	1.24894	1.05252	#VALUE!	#VALUE!
Control	1.18381	1.22074	#VALUE!	#VALUE!	#VALUE!	#VALUE!	#VALUE!	#VALUE!	#VALUE!	#VALUE!	#VALUE!	#VALUE!	#VALUE!	1.09352	1.00473	0.798968	#VALUE!	0.766554	1.06579	0.912099	1.37528	1.65504	1.76432	2.12813	#VALUE!	2.92513	2.93394	2.94647	2.92353	2.83993	2.05081	1.48468	1.0227	0.991724	0.841399	#VALUE!	#VALUE!	#VALUE!	#VALUE!	1.49778	#VALUE!	#VALUE!	#VALUE!	#VALUE!
Control	0.837053	0.995337	#VALUE!	#VALUE!	1.40178	#VALUE!	#VALUE!	1.32443	0.889534	0.774148	0.827017	0.813892	0.972899	1.03896	0.906136	0.917982	1.00606	1.24401	1.16111	0.988196	1.44739	1.61665	2.24082	2.28238	2.3874	2.33847	#VALUE!	#VALUE!	#VALUE!	#VALUE!	#VALUE!	#VALUE!	#VALUE!	#VALUE!	1.05482	1.25468	1.1669	#VALUE!	1.06759	1.07825	0.981243	0.810107	0.905806	0.835471
Control	0.873598	0.911961	0.943846	1.02328	0.95256	1.03506	0.963538	0.970098	0.772944	1.00892	1.12027	1.10717	1.08246	1.13906	1.24888	1.10837	0.964111	0.920106	0.922286	0.862757	2.74451	2.57773	2.40702	2.16622	1.9869	2.029	2.25134	2.2409	2.06012	2.80073	#VALUE!	1.3622	1.22763	1.28137	1.73211	1.18947	0.823566	0.884749	0.802543	0.817897	0.979017	0.890823	0.967349	0.965049
Control	#VALUE!	#VALUE!	#VALUE!	#VALUE!	0.962787	#VALUE!	1.12986	1.0262	0.960792	#VALUE!	#VALUE!	#VALUE!	#VALUE!	#VALUE!	#VALUE!	#VALUE!	#VALUE!	#VALUE!	1.01988	0.845014	#VALUE!	1.62162	1.95309	1.95111	1.7386	1.60828	1.69936	1.48405	1.55856	#VALUE!	#VALUE!	#VALUE!	#VALUE!	#VALUE!	#VALUE!	#VALUE!	0.916131	0.985874	0.762818	0.719666	0.78689	0.82511	0.899544	1.04289
Control	0.993872	1.07781	1.01816	1.10648	0.94538	0.945134	0.842234	1.17966	1.01255	1.15347	1.19879	1.05115	0.976347	0.961213	1.01634	0.945081	0.971532	0.863377	0.749465	1.00262	1.99624	2.50051	2.99588	2.64779	2.39136	3.10653	#VALUE!	#VALUE!	#VALUE!	#VALUE!	#VALUE!	#VALUE!	#VALUE!	#VALUE!	#VALUE!	#VALUE!	#VALUE!	#VALUE!	#VALUE!	#VALUE!	1.55803	1.37427	#VALUE!	#VALUE!
Control	0.848134	1.02519	1.15015	1.17876	1.0763	#VALUE!	#VALUE!	1.1198	1.06386	1.04015	1.0494	0.886422	0.91773	1.03316	0.926449	0.949066	0.915947	0.875264	0.896717	1.07926	2.36022	1.61315	2.22723	1.95082	1.88526	1.64491	1.53254	1.56759	1.43851	1.82093	1.75555	1.15191	1.02493	0.869363	1.22116	#VALUE!	#VALUE!	1.07541	0.795791	0.734704	0.820422	0.734978	0.731662	0.989683
Control	2.23504	#VALUE!	1.05883	1.13728	1.26768	#VALUE!	0.939765	0.799003	0.80733	0.777429	0.866226	0.84788	0.935552	0.978286	0.896559	0.863524	0.827623	0.93827	1.07389	1.02461	1.22821	1.89373	1.81253	2.04605	1.8685	1.66268	1.61304	1.2872	1.88672	2.42819	2.07309	1.53983	1.13274	0.950981	0.923454	1.20778	1.07081	0.858621	0.897164	0.979559	0.983136	0.970922	0.952462	1.0681
Control	1.00318	0.82534	1.00566	0.964655	0.900645	0.953391	1.01668	1.25683	0.968748	0.885352	1.58145	1.20511	1.24595	#VALUE!	#VALUE!	#VALUE!	1.07169	0.817408	0.741674	0.666263	1.1099	1.29657	1.53194	1.93039	1.87958	1.94308	1.89057	1.92199	1.93222	1.77548	2.4719	1.95698	#VALUE!	0.965629	0.972139	1.01905	0.964889	1.04784	#VALUE!	1.06798	0.827263	1.00375	1.3024	1.05642
Control	1.13126	0.900406	1.41702	0.761234	0.890826	1.21469	0.936272	1.03029	0.575529	1.07604	0.970891	0.921939	1.1082	0.839499	1.48056	0.911973	1.03591	0.788704	0.968305	1.065	1.06781	1.11023	1.2787	1.57134	2.38293	2.68883	2.63842	2.89296	2.97975	3.42663	3.83129	3.7741	3.49047	4.06175	#VALUE!	2.2323	#VALUE!	1.97072	2.13222	#VALUE!	2.10534	1.87897	1.15728	1.32626
Control	0.937587	0.829044	0.678403	1.14397	1.4382	1.01161	0.976942	0.872285	1.01023	0.879071	0.590609	1.09507	0.934043	1.27719	0.95234	1.19447	1.26741	1.00976	1.13874	0.934289	1.2625	1.15772	1.18573	1.27875	1.2398	1.16118	1.1861	1.37586	1.69557	1.45404	1.5749	1.3579	1.61548	1.61942	1.21266	1.04854	0.788436	1.13158	1.06749	0.981408	0.924259	1.31743	1.0156	0.88454
Control	#VALUE!	0.9198	0.715211	#VALUE!	1.30605	0.860416	0.84594	1.0087	1.05097	0.91367	1.12862	1.09299	1.11005	#VALUE!	#VALUE!	#VALUE!	#VALUE!	#VALUE!	#VALUE!	0.960821	1.00502	1.16815	1.09337	1.62648	1.58818	#VALUE!	1.80429	1.7826	1.88109	1.90371	#VALUE!	#VALUE!	#VALUE!	#VALUE!	#VALUE!	1.0092	0.978285	0.930539	0.953861	1.18535	0.873962	#VALUE!	1.10522	1.04835
CKO	0.988556	1.18763	#VALUE!	#VALUE!	#VALUE!	#VALUE!	#VALUE!	1.11399	1.31513	1.01618	0.975727	0.976657	0.96129	0.979279	0.958813	0.978962	0.833632	0.972977	0.936434	0.843656	1.17983	1.7613	1.98124	#VALUE!	2.93058	#VALUE!	#VALUE!	2.53507	2.59288	2.28837	2.00181	1.22451	1.22567	0.94836	0.941602	0.893494	0.890245	0.910489	1.0776	1.03024	0.981548	0.828212	0.793592	0.843214
CKO	1.71033	1.10858	1.06523	0.946082	0.852533	1.32565	1.06846	1.19703	1.26692	1.09687	0.839714	0.745995	0.846898	1.0099	0.946207	0.856006	0.807388	0.829184	0.824935	0.755366	1.8647	1.68796	1.73303	1.79903	1.45576	1.66235	2.15189	1.9525	1.87765	1.66282	1.13779	0.970178	0.791731	0.886309	1.08721	0.982759	0.983733	1.00772	0.924508	0.936954	0.844068	0.800409	0.835153	0.819513
CKO	1.10804	0.948952	1.13736	1.1494	0.990371	0.987352	1.58504	0.994208	0.879779	0.913426	0.924716	0.862769	0.816171	1.16215	1.01709	0.980967	0.890416	0.915811	0.781794	0.936038	1.18429	1.17875	1.50113	1.73994	1.98403	2.09202	1.96809	2.44754	#VALUE!	#VALUE!	#VALUE!	#VALUE!	#VALUE!	#VALUE!	1.27739	0.959209	1.41579	1.52289	1.32595	1.34054	1.46954	1.24761	1.20413	1.13772
CKO	#VALUE!	#VALUE!	#VALUE!	#VALUE!	#VALUE!	#VALUE!	#VALUE!	#VALUE!	#VALUE!	#VALUE!	1.18346	#VALUE!	#VALUE!	0.834577	#VALUE!	0.932581	0.963835	#VALUE!	#VALUE!	#VALUE!	#VALUE!	1.43698	1.37988	1.46718	1.62468	1.49324	1.61512	1.49886	1.52426	1.96347	1.31807	0.821193	0.588936	0.704593	0.671115	0.632756	0.57025	0.447406	0.7046	0.71419	0.642113	0.535638	0.591269	0.760716
CKO	1.07854	0.932782	0.984367	1.08333	1.06943	1.43632	1.13297	0.966308	0.974612	0.926699	0.870869	0.908556	0.834941	0.888917	0.851683	0.925567	0.979353	0.944747	1.08757	1.12599	1.0533	2.95617	2.46997	#VALUE!	#VALUE!	#VALUE!	#VALUE!	#VALUE!	#VALUE!	3.11927	2.62802	1.74597	1.6244	1.49903	#VALUE!	#VALUE!	1.45258	1.2566	#VALUE!	#VALUE!	1.0657	0.887828	1.17025	1.59057
CKO	1.11284	0.844821	1.14395	1.0049	0.876197	0.817605	1.13748	1.11122	1.00916	1.0551	0.942318	0.769635	1.04856	0.994751	0.97223	0.930057	0.949196	0.832107	1.09727	1.39878	#VALUE!	1.52365	2.20883	1.95477	1.94073	1.74824	1.68253	1.71372	1.72836	1.56061	1.29952	1.51039	1.06357	0.834064	0.709691	0.926928	0.956965	0.865704	0.851414	0.675735	0.819928	0.74857	0.73165	0.965377
CKO	#VALUE!	#VALUE!	#VALUE!	1.13126	#VALUE!	#VALUE!	#VALUE!	#VALUE!	#VALUE!	#VALUE!	#VALUE!	#VALUE!	1.17332	0.894201	1.16318	1.04388	0.903928	0.807315	0.919473	0.956619	0.941819	1.06101	1.31542	2.51204	2.16836	2.03871	1.97993	1.97622	1.89941	1.87933	2.75517	1.99146	#VALUE!	#VALUE!	#VALUE!	#VALUE!	#VALUE!	#VALUE!	#VALUE!	#VALUE!	#VALUE!	#VALUE!	#VALUE!	#VALUE!
CKO	1.32841	1.03465	1.06019	0.81567	0.70809	1.03823	1.06693	1.05724	0.829608	0.638691	0.932653	1.14889	1.19483	1.07129	1.02383	1.02719	0.936877	0.99682	0.9578	1.05756	1.44323	1.51887	2.04343	2.21385	2.30603	2.3541	2.4303	2.32358	2.24806	2.26164	2.24709	1.57036	1.56143	1.92816	1.73255	1.67184	2.15158	1.72374	1.66531	#VALUE!	#VALUE!	#VALUE!	#VALUE!	1.32106
CKO	1.06267	1.00381	1.07558	0.965972	0.991989	1.016	0.946921	1.1913	0.866336	1.05323	0.831718	0.922431	1.05422	1.10641	1.11649	1.01412	0.814349	0.937372	1.01287	1.04229	1.18541	1.71312	2.28001	1.83122	2.05353	2.43365	#VALUE!	2.58059	#VALUE!	3.04007	1.94924	#VALUE!	#VALUE!	#VALUE!	#VALUE!	1.13368	#VALUE!	#VALUE!	#VALUE!	#VALUE!	#VALUE!	#VALUE!	#VALUE!	#VALUE!
CKO	1.25574	1.16355	1.25353	1.02462	0.965188	0.985804	1.03456	0.857136	0.892378	0.827252	0.954499	0.997472	0.977483	1.18551	0.737897	0.957445	0.771982	1.07341	1.16981	0.944568	1.2181	2.0938	2.04332	2.34262	2.39618	2.72852	2.30376	2.34102	2.59681	2.43479	1.51696	1.5847	1.50725	1.49222	1.54599	1.55179	1.5623	2.51781	#VALUE!	#VALUE!	#VALUE!	#VALUE!	1.0977	#VALUE!
CKO	0.541449	0.556649	0.614701	1.03935	1.0626	1.3475	1.31192	1.37297	1.14483	0.882112	1.00086	1.12983	0.939521	0.869411	0.893615	1.08152	1.2061	1.24861	#VALUE!	#VALUE!	#VALUE!	1.52145	2.61119	#VALUE!	2.47193	2.16968	2.4724	2.31988	2.20368	2.45427	1.72669	1.19761	0.722915	0.912541	1.22851	1.27183	1.07617	1.15684	0.541877	0.456505	0.676496	0.512169	0.362045	#VALUE!
p-value	0.747417	0.200525	0.995653	0.50735	0.114553	0.0381015	0.00930021	0.244624	0.905279	0.270902	0.541678	0.592302	0.991266	0.489983	0.683373	0.687808	0.542979	0.298644	0.559791	0.174994	0.306963	0.866676	0.583767	0.740005	0.720544	0.768226	0.840483	0.568948	0.972003	0.844356	0.842381	0.880079	0.746933	0.79063	0.274494	0.459574	0.092607	0.0829722	0.884816	0.290472	0.609252	0.150249	0.49423	0.0485197
p<.0011
