# Supplementary material for: Loss of Atoh1 from neurons regulating hypoxic and hypercapnic chemoresponses causes neonatal respiratory failure in mice
Source: eLife. 2018 Jul 4;7:e38455. doi: 10.7554/eLife.38455 (PMC6067883; doi:10.7554/eLife.38455)
Supplement: Source code 1. [file elife-38455-code1.xlsx]

## Sheet: Sheet1
function loadPlethData
load('PlethData')
[NUM,TXT,RAW]=xlsread('PlethImportInfo','1');
FileNum=NUM(1,1);
for File=1:FileNum;
File
if File~=1
[NUM,TXT,RAW]=xlsread('PlethImportInfo',num2str(File));
end
filename=TXT{2,2};
%% Initialize variables.
delimiter = ' ';
if nargin<=2
startRow = 1;
endRow = inf;
end
%% Format string for each line of text:
% column1: double (%f)
%	column2: double (%f)
% column3: double (%f)
%	column4: double (%f)
% column5: double (%f)
%	column6: double (%f)
% column7: double (%f)
%	column8: double (%f)
% column9: double (%f)
% For more information, see the TEXTSCAN documentation.
formatSpec = '%f%f%f%f%f%f%f%f%f%[^\n\r]';
%% Open the text file.
fileID = fopen(filename,'r');
%% Read columns of data according to format string.
% This call is based on the structure of the file used to generate this
% code. If an error occurs for a different file, try regenerating the code
% from the Import Tool.
textscan(fileID, '%[^\n\r]', startRow(1)-1, 'ReturnOnError', false);
dataArray = textscan(fileID, formatSpec, endRow(1)-startRow(1)+1, 'Delimiter', delimiter, 'MultipleDelimsAsOne', true, 'EmptyValue' ,NaN,'ReturnOnError', false);
for block=2:length(startRow)
frewind(fileID);
textscan(fileID, '%[^\n\r]', startRow(block)-1, 'ReturnOnError', false);
dataArrayBlock = textscan(fileID, formatSpec, endRow(block)-startRow(block)+1, 'Delimiter', delimiter, 'MultipleDelimsAsOne', true, 'EmptyValue' ,NaN,'ReturnOnError', false);
for col=1:length(dataArray)
dataArray{col} = [dataArray{col};dataArrayBlock{col}];
end
end
for MouseNum=1:NUM(1,3);
MouseNum
TraceID=PlethData(end).TraceID + 1
PlethData(TraceID).TraceID=TraceID; % Gives this trace an ID number
PlethData(TraceID).MouseID=TXT{MouseNum+1,4};
PlethData(TraceID).DoB=NUM(MouseNum,5);
PlethData(TraceID).Gender=TXT{MouseNum+1,6};
PlethData(TraceID).Genotype=TXT{MouseNum+1,7};
PlethData(TraceID).Weight=NUM(MouseNum,8);
PlethData(TraceID).ExperimentID=TXT{MouseNum+1,9};
PlethData(TraceID).GroupID=TXT{MouseNum+1,10};
PlethData(TraceID).GasChallengeType=TXT{MouseNum+1,11};
BaselineTime=[NUM(MouseNum,12),NUM(MouseNum,15)];
GasChallengeTime=[NUM(MouseNum,13),NUM(MouseNum,16)];
RecoveryTime=[NUM(MouseNum,14),NUM(MouseNum,17)];
PlethData(TraceID).Times=[BaselineTime;GasChallengeTime;RecoveryTime];
RowOn=find(dataArray{1}==BaselineTime(1));
RowOff=find(dataArray{1}==RecoveryTime(2));
if isempty(RowOff)
disp('End time later than latest recorded time')
end
PlethData(TraceID).TimeStamp=dataArray{1}(RowOn:RowOff);
PlethData(TraceID).FlowTrace=dataArray{MouseNum+1}(RowOn:RowOff);
end
fclose(fileID)
end
save ('PlethData.mat','PlethData','-v7.3')
filename = 'PlethInformation.xlsx';
T=struct2table(PlethData);
T.TimeStamp=[];
T.FlowTrace=[];
writetable(T,filename,'Sheet',1,'Range','A1')
end

## Sheet: Sheet2
Color=[0 0 0; 1 0 0; 0 0 0; 1 0 0];
Marker={'o' 'o' '+' '+'};
ExpIDs=unique(ExperimentID)
GrIDs=unique(GroupID)
n=1;
for e=1:2;
for g=1:2;
ERows=find(strcmp(ExperimentID,ExpIDs(e)));
GRows=find(strcmp(GroupID,GrIDs(g)));
Rows=intersect(GRows,ERows);
Mean=mean(Y(Rows)); SEM=std(Y(Rows))./sqrt(length(Rows));
X=[n-0.25:0.5/(length(Rows)-1):n+0.25];
plot(X,Y(Rows),'LineStyle','none','Marker',Marker{n}','Color',Color(n,:))
hold on
plot([n-0.3,n+0.3],[Mean Mean],'Color','k')
plot([n, n], [Mean+SEM,Mean-SEM],'Color','k')
plot([n-0.2,n+0.2],[Mean+SEM, Mean+SEM],'Color','k')
plot([n-0.2,n+0.2],[Mean-SEM,Mean-SEM],'Color','k')
n=n+1; axis square
box off
end
end
[P,T,STATS,TERMS]=anovan(Y,{GroupID,ExperimentID},'model','interaction')
if sum(P<0.05)>0
figure(200)
multcompare(STATS,'dimension',[1 2])
end

## Sheet: Sheet3
function PlotPlethDataPM
% close all
load('PlethSummPM.mat')
load('PlethSumm.mat')
X1=10 ; X2=20; X3=30; XminXmax=[0 X3];
sp=1;
updown=[0.5 3];
% DataID=input('GroupID = ','s');
% DataSet=input('GasChallengeType = ','s');
% ControlGroup=input('Control Group = ','s');
% ExperimGroup=input('Experimental Group = ','s');
DataID='A1-P2-dsDTR';
DataSet='Hypox';
ControlGroup='ds-WT';
ExperimGroup='ds-DTR';
% ExcludeGroup='not';
DataIDTemp=find(strcmp(DataID,{PlethSummPM.ExperimentID}));
DataSets=find(strcmp(DataSet,{PlethSummPM.GasChallengeType}));
DataIDs=intersect(DataIDTemp,DataSets);
ControlIDs=find(strcmp(ControlGroup,{PlethSummPM.GroupID}));
ExperimIDs=find(strcmp(ExperimGroup,{PlethSummPM.GroupID}));
% ExcludeIDs=find(strcmp(ExcludeGroup,{PlethSummPM.GroupID}));
ControlID=intersect(DataIDs,ControlIDs);
ExperimID=intersect(DataIDs,ExperimIDs);
% ExcludeID=intersect(DataIDs,ExcludeIDs);
nControl=0;
nExperim=0;
for C=1:length(ControlID)
CnB(C,1:3)=[sum(cell2mat(PlethSummPM(ControlID(C)).nBreath(1:X1))), sum(cell2mat(PlethSummPM(ControlID(C)).nBreath(X1:X2))), sum(cell2mat(PlethSummPM(ControlID(C)).nBreath(X2:end)))];
CnBSum=(CnB);
if sum(CnBSum(C,:)>50)>2
nControl=nControl+1;
L=length(PlethSummPM(ControlID(C)).nBreath);
rows=1:L;
CTI(nControl,1:L)=cell2mat(PlethSummPM(ControlID(C)).TI(rows));
CTT(nControl,1:L)=cell2mat(PlethSummPM(ControlID(C)).TT(rows)); CTT(nControl,1:L)= CTT(nControl,1:L)./nanmean(CTT(nControl,1:X1));
CTE(nControl,1:L)=cell2mat(PlethSummPM(ControlID(C)).TE(rows)); CTE(nControl,1:L)= CTE(nControl,1:L)./nanmean(CTE(nControl,1:X1));
CA05(nControl,1:L)=cell2mat(PlethSummPM(ControlID(C)).nApnea05(rows));
CRF(nControl,1:L)=cell2mat(PlethSummPM(ControlID(C)).RF(rows)); CRF(nControl,1:L)= CRF(nControl,1:L)./nanmean(CRF(nControl,1:X1));
CVEx(nControl,1:L)=cell2mat(PlethSummPM(ControlID(C)).VEx(rows)); CVEx(nControl,1:L)= CVEx(nControl,1:L)./nanmean(CVEx(nControl,1:X1));
CIS(nControl,1:L)=cell2mat(PlethSummPM(ControlID(C)).IrrScore(rows));
end
end
for E=1:length(ExperimID)
EnB(E,1:3)=[sum(cell2mat(PlethSummPM(ExperimID(E)).nBreath(1:X1))), sum(cell2mat(PlethSummPM(ExperimID(E)).nBreath(X1:X2))), sum(cell2mat(PlethSummPM(ExperimID(E)).nBreath(X2:end)))];
EnBSum=(EnB);
if sum(EnBSum(E,:)>50)>2
nExperim=nExperim+1;
L=length(PlethSummPM(ExperimID(E)).nBreath);
rows=1:L;
ETI(nExperim,1:L)=cell2mat(PlethSummPM(ExperimID(E)).TI(rows));
ETT(nExperim,1:L)=cell2mat(PlethSummPM(ExperimID(E)).TT(rows));ETT(nExperim,1:L)= ETT(nExperim,1:L)./nanmean(ETT(nExperim,1:X1));
ETE(nExperim,1:L)=cell2mat(PlethSummPM(ExperimID(E)).TE(rows));ETE(nExperim,1:L)= ETE(nExperim,1:L)./nanmean(ETE(nExperim,1:X1));
EA05(nExperim,1:L)=cell2mat(PlethSummPM(ExperimID(E)).nApnea05(rows));
ERF(nExperim,1:L)=cell2mat(PlethSummPM(ExperimID(E)).RF(rows));ERF(nExperim,1:L)= ERF(nExperim,1:L)./nanmean(ERF(nExperim,1:X1));
EVEx(nExperim,1:L)=cell2mat(PlethSummPM(ExperimID(E)).VEx(rows));EVEx(nExperim,1:L)= EVEx(nExperim,1:L)./nanmean(EVEx(nExperim,1:X1));
EIS(nExperim,1:L)=cell2mat(PlethSummPM(ExperimID(E)).IrrScore(rows));
end
end
nControl
nExperim
X=[1:size(CTI,2)];
CA05(CTI==0)=NaN;CA05(CVEx>2)=NaN;
CTI(CTI==0)=NaN;CTI(CVEx>2)=NaN;
CTE(CTE==0)=NaN;CTE(CVEx>2)=NaN;
CRF(CRF==0)=NaN;CRF(CVEx>2)=NaN;
CTT(CTT==0)=NaN;CTT(CVEx>2)=NaN;
CVEx(CVEx==0)=NaN;CVEx(CVEx>2)=NaN;
if length(ExperimID)>0
EA05(ETI==0)=NaN; EA05(EVEx>2)=NaN;
ETI(ETI==0)=NaN;ETI(EVEx>2)=NaN;
ETE(ETE==0)=NaN;ETE(EVEx>2)=NaN;
ERF(ERF==0)=NaN;ERF(EVEx>2)=NaN;
ETT(ETT==0)=NaN;ETT(EVEx>2)=NaN;
EVEx(EVEx==0)=NaN;EVEx(EVEx>2)=NaN;
end
excludeControl=length(ControlID)-nControl
excludeExperim=length(ExperimID)-nExperim
figure(804)
subplot(2,3,sp)
hold on
plot([X1 X1],[updown],'Color',[0.5 0.5 0.5])
hold on
plot([X2 X2],[updown],'Color',[0.5 0.5 0.5])
hold on
errorbar(X,nanmean(CVEx),nanstd(CVEx)./sqrt(nControl),'k','LineStyle','none','Marker','o','MarkerSize',3)
if ~isempty(ExperimID)
errorbar(X,nanmean(EVEx),nanstd(EVEx)./sqrt(nExperim),'r','LineStyle','none','Marker','o','MarkerSize',3)
end
% ylabel('mL/breath')
% title('Tidal volume')
xlim(XminXmax)
ylim([updown]);
set(gca,'Xtick',[])
subplot(2,3,sp+1)
hold on
plot([X1 X1],[updown],'Color',[0.5 0.5 0.5])
hold on
plot([X2 X2],[updown],'Color',[0.5 0.5 0.5])
errorbar(X,nanmean(CRF),nanstd(CRF)./sqrt(nControl),'k','LineStyle','none','Marker','o','MarkerSize',3)
if ~isempty(ExperimID) errorbar(X,nanmean(ERF),nanstd(ERF)./sqrt(nExperim),'r','LineStyle','none','Marker','o','MarkerSize',3)
end
% ylabel('breaths/min')
% title('Respiratory frequency')
xlim(XminXmax)
ylim([updown]);
set(gca,'Xtick',[])
hold on
subplot(2,3,sp+2)
plot([X1 X1],[updown],'Color',[0.5 0.5 0.5])
hold on
plot([X2 X2],[updown],'Color',[0.5 0.5 0.5])
errorbar(X,nanmean(CRF.*CVEx),nanstd(CRF.*CVEx)./sqrt(nControl),'k','LineStyle','none','Marker','o','MarkerSize',3)
if ~isempty(ExperimID) errorbar(X,nanmean(ERF.*EVEx),nanstd(ERF.*EVEx)./sqrt(nExperim),'r','LineStyle','none','Marker','o','MarkerSize',3)
end
% ylabel('mL/min')
% title('Minute volume')
xlim(XminXmax)
ylim([updown]);
set(gca,'Xtick',[])
box off
set(gcf,'Color','w')
